# Supplementary material for: Synthesis and structures of anionic rhenium polyhydride complexes of boron–hydride ligands and their application in catalysis
Source: Chem Sci. 2020 Sep 9;11(36):9994–9. doi: 10.1039/d0sc03458d (PMC8162066; doi:10.1039/d0sc03458d)
Supplement: SC-011-D0SC03458D-s002 [file SC-011-D0SC03458D-s002.cif]

# Electronic Supplementary Material (ESI) for Chemical Science.
# This journal is © The Royal Society of Chemistry 2020

####################################################################### 
# 
# This file contains crystal structure data downloaded from the 
# Cambridge Structural Database (CSD) hosted by the Cambridge 
# Crystallographic Data Centre (CCDC).
# 
# Full information about CCDC data access policies and citation 
# guidelines are available at http://www.ccdc.cam.ac.uk/access/V1 
# 
# Audit and citation data items may have been added by the CCDC. 
# Please retain this information to preserve the provenance of 
# this file and to allow appropriate attribution of the data. 
# 
#######################################################################

data_j19010_refinalised
_database_code_depnum_ccdc_archive 'CCDC 1979241'
loop_
_audit_author_name
_audit_author_address
'Gary Stephen Nichol'
;The University of Edinburgh
United Kingdom
;
_audit_update_record             
;
2020-01-21 deposited with the CCDC.	2020-09-02 downloaded from the CCDC.
;
_audit_creation_date             2019-11-25
_audit_creation_method           
;
Olex2 1.2
(compiled 2018.05.29 svn.r3508 for OlexSys, GUI svn.r5506)

_shelx_SHELXL_version_number      2018/3

Dolomanov, O.V., Bourhis, L.J., Gildea, R.J, Howard, J.A.K. & Puschmann, H.
 (2009), J. Appl. Cryst. 42, 339-341.
Sheldrick, G.M. (2015). Acta Cryst. A71, 3-8.
Sheldrick, G.M. (2015). Acta Cryst. C71, 3-8.

_publ_contact_author_address      'University of Edinburgh, Joseph Black Building, David Brewster Road, Edinburgh, EH9 3FJ' 
_publ_contact_author_email        'jason.love@ed.ac.uk, Stephen.Thomas@ed.ac.uk'
_publ_contact_author_name         'Liam J. Donnelly, Simon Parsons, Gary S. Nichol, Stephen P. Thomas* and Jason B. Love*'
_publ_contact_author_fax          ?
_publ_contact_author_phone        ?
_publ_requested_journal           ?
_publ_section_title               'Synthesis and Structures of Anionic Rhenium Boryl Polyhydrides and their Catalysis'
_publ_section_abstract            'The anionic rhenium boryl hydride complex, [ReH7(Bpin)3]-, has been synthesized by exhaustive deoxygenation of perrhenate (ReO4-) with HBpin. X-ray diffraction, NMR and IR spectroscopy analysis supports its structure as a polyhydridic Re centre with trigonal planar geometry with respect to the boryl ligands. This complex was applied in the catalytic hydroboration N-heteroaromatic substrates using [NR4][ReO4] as a precatalyst and in the stoichiometric C-H borylation of arenes. The reactivity of  [ReH7(Bpin)3]- was further explored through reactions with 9-BBN or PPh3 to produce the corresponding derivatized complexes. This work represent the first example for the synthesis of Re compounds bearing boron-centred ligands in the Re(III), Re(V) and Re(VII) oxidation states.'

;
_chemical_name_common            ?
_chemical_name_systematic        '[ReH8BBN4][K(18c6)(DME)]'
_chemical_formula_moiety         'C32 H64 B4 Re, C16 H34.03 K O8'
_chemical_formula_sum            'C48 H98.03 B4 K O8 Re'
_chemical_formula_weight         1071.83
_chemical_melting_point          ?
_chemical_oxdiff_formula         'Re1 B4 C100 K1 O10 H100'
loop_
_atom_type_symbol
_atom_type_description
_atom_type_scat_dispersion_real
_atom_type_scat_dispersion_imag
_atom_type_scat_source
C C 0.0033 0.0016 'International Tables Vol C Tables 4.2.6.8 and 6.1.1.4'
H H 0.0000 0.0000 'International Tables Vol C Tables 4.2.6.8 and 6.1.1.4'
B B 0.0013 0.0007 'International Tables Vol C Tables 4.2.6.8 and 6.1.1.4'
K K 0.2009 0.2494 'International Tables Vol C Tables 4.2.6.8 and 6.1.1.4'
O O 0.0106 0.0060 'International Tables Vol C Tables 4.2.6.8 and 6.1.1.4'
Re Re -1.0185 7.2310 'International Tables Vol C Tables 4.2.6.8 and 6.1.1.4'

_shelx_space_group_comment       
;
The symmetry employed for this shelxl refinement is uniquely defined
by the following loop, which should always be used as a source of
symmetry information in preference to the above space-group names.
They are only intended as comments.
;
_space_group_crystal_system      triclinic
_space_group_IT_number           2
_space_group_name_H-M_alt        'P -1'
_space_group_name_Hall           '-P 1'
loop_
_space_group_symop_operation_xyz
'x, y, z'
'-x, -y, -z'

_cell_length_a                   11.2627(2)
_cell_length_b                   15.9727(3)
_cell_length_c                   16.0123(2)
_cell_angle_alpha                96.7140(10)
_cell_angle_beta                 91.2900(10)
_cell_angle_gamma                102.351(2)
_cell_volume                     2791.22(8)
_cell_formula_units_Z            2
_cell_measurement_reflns_used    39271
_cell_measurement_temperature    220(2)
_cell_measurement_theta_max      30.3910
_cell_measurement_theta_min      3.6110
_shelx_estimated_absorpt_T_max   ?
_shelx_estimated_absorpt_T_min   ?
_exptl_absorpt_coefficient_mu    2.296
_exptl_absorpt_correction_T_max  0.980
_exptl_absorpt_correction_T_min  0.942
_exptl_absorpt_correction_type   analytical
_exptl_absorpt_process_details   
;
CrysAlisPro 1.171.40.54a (Rigaku Oxford Diffraction, 2019)
Analytical numeric absorption correction using a multifaceted crystal
			model based on expressions derived by R.C. Clark & J.S. Reid.
(Clark, R. C. & Reid, J. S. (1995). Acta Cryst. A51, 887-897)
Empirical absorption correction using spherical harmonics,
 implemented in SCALE3 ABSPACK scaling algorithm.
;
_exptl_absorpt_special_details   ?
_exptl_crystal_colour            'Clear Red'
_exptl_crystal_density_diffrn    1.275
_exptl_crystal_density_meas      ?
_exptl_crystal_density_method    ?
_exptl_crystal_description       Block
_exptl_crystal_F_000             1128
loop_
_exptl_crystal_face_index_h
_exptl_crystal_face_index_k
_exptl_crystal_face_index_l
_exptl_crystal_face_perp_dist
6 -5 -20 0.1979
-13 10 -12 0.0938
13 -10 12 0.0938
9 15 -6 0.0860
-9 -15 6 0.0860
9 12 10 0.0918
-6 -12 17 0.1291
0 -4 23 0.1508
-9 -14 -4 0.0695
-7 -10 -14 0.1160
-12 11 12 0.1313
14 -13 -7 0.0879
-1 22 1 0.0693
-2 22 -4 0.0724
1 -22 -1 0.0116
-7 17 11 0.1110
-9 20 -8 0.0731
3 -22 2 0.0115

_exptl_crystal_size_max          0.354
_exptl_crystal_size_mid          0.203
_exptl_crystal_size_min          0.083
loop_
_exptl_oxdiff_crystal_face_indexfrac_h
_exptl_oxdiff_crystal_face_indexfrac_k
_exptl_oxdiff_crystal_face_indexfrac_l
_exptl_oxdiff_crystal_face_x
_exptl_oxdiff_crystal_face_y
_exptl_oxdiff_crystal_face_z
6.4377 -5.0832 -20.0261 -0.1455 0.4930 -0.8578
-13.0435 9.7061 -11.6682 0.2307 -0.7759 -0.5871
13.0435 -9.7061 11.6682 -0.2307 0.7759 0.5871
9.0552 14.9638 -6.2044 -0.9919 0.0255 -0.1247
-9.0552 -14.9638 6.2044 0.9919 -0.0255 0.1247
8.5330 11.8673 9.7140 -0.8258 0.0209 0.5635
-6.0693 -11.8930 17.2056 0.7557 -0.0199 0.6546
-0.3837 -3.8228 22.5404 0.1975 -0.0058 0.9803
-9.2984 -13.8881 -3.9049 0.9465 -0.0242 -0.3217
-7.4637 -9.6094 -13.8812 0.6848 -0.0172 -0.7285
-11.7991 11.1438 12.2658 0.1583 -0.8546 0.4946
13.5894 -12.6735 -6.9826 -0.1766 0.9517 -0.2513
-1.4187 22.0701 0.7682 -0.7541 -0.6444 0.1270
-1.7411 22.3636 -3.8951 -0.7576 -0.6476 -0.0817
1.3784 -21.9768 -1.2918 0.7516 0.6423 -0.1502
-7.2208 17.2787 11.0230 -0.2868 -0.8117 0.5089
-9.2128 19.6501 -8.0443 -0.3131 -0.8849 -0.3448
3.2446 -22.4920 1.5733 0.6880 0.7256 -0.0089

_exptl_transmission_factor_max   ?
_exptl_transmission_factor_min   ?
_diffrn_reflns_av_R_equivalents  0.0333
_diffrn_reflns_av_unetI/netI     0.0293
_diffrn_reflns_Laue_measured_fraction_full 0.998
_diffrn_reflns_Laue_measured_fraction_max 0.923
_diffrn_reflns_limit_h_max       15
_diffrn_reflns_limit_h_min       -15
_diffrn_reflns_limit_k_max       22
_diffrn_reflns_limit_k_min       -22
_diffrn_reflns_limit_l_max       22
_diffrn_reflns_limit_l_min       -22
_diffrn_reflns_number            73081
_diffrn_reflns_point_group_measured_fraction_full 0.998
_diffrn_reflns_point_group_measured_fraction_max 0.923
_diffrn_reflns_theta_full        25.242
_diffrn_reflns_theta_max         30.525
_diffrn_reflns_theta_min         3.326
_diffrn_ambient_temperature      220.0
_diffrn_detector                 'CCD plate'
_diffrn_detector_area_resol_mean 16.1042
_diffrn_detector_type            Eos
_diffrn_measured_fraction_theta_full 0.998
_diffrn_measured_fraction_theta_max 0.923
_diffrn_measurement_details      
;
List of Runs (angles in degrees, time in seconds):

  # Type    Start    End  Width  t~exp~   \w     \q     \k     \f   Frames
#--------------------------------------------------------------------------
  1  \w   -104.00 -39.00   1.00   15.00    --  -24.15-178.00 -90.00   65
  2  \w      2.00  96.00   1.00   15.00    --   25.71  57.00 -90.00   94
  3  \w     -7.00  39.00   1.00   15.00    --   25.71  77.00 120.00   46
  4  \w     -7.00  39.00   1.00   15.00    --   25.71  77.00   0.00   46
  5  \w    -41.00 101.00   1.00   15.00    --   25.71  19.00  90.00  142
  6  \w    -20.00  71.00   1.00   15.00    --   25.71 -99.00-120.00   91
  7  \w    -45.00  49.00   1.00   15.00    --   25.71 -57.00 120.00   94
  8  \w    -39.00   9.00   1.00   15.00    --  -24.15 -77.00  30.00   48
  9  \w    -57.00  39.00   1.00   15.00    --  -24.15  77.00  30.00   96
 10  \w     35.00 108.00   1.00   15.00    --   25.71-178.00 150.00   73
 11  \w    -45.00  49.00   1.00   15.00    --   25.71 -57.00 -90.00   94
 12  \w     -7.00  39.00   1.00   15.00    --   25.71  77.00-120.00   46
 13  \w      2.00  96.00   1.00   15.00    --   25.71  57.00-180.00   94
 14  \w     -7.00  39.00   1.00   15.00    --   25.71  77.00  30.00   46
 15  \w     -7.00  39.00   1.00   15.00    --   25.71  77.00 -60.00   46
 16  \w    -20.00  15.00   1.00   15.00    --   25.71 -99.00  90.00   35
 17  \w      2.00  96.00   1.00   15.00    --   25.71  57.00 150.00   94
;
_diffrn_measurement_device       'four-circle diffractometer'
_diffrn_measurement_device_type  'Xcalibur, Eos'
_diffrn_measurement_method       '\w scans'
_diffrn_orient_matrix_type       
'CrysAlisPro convention (1999,Acta A55,543-557)'
_diffrn_orient_matrix_UB_11      -0.0468719000
_diffrn_orient_matrix_UB_12      -0.0372368000
_diffrn_orient_matrix_UB_13      0.0016483000
_diffrn_orient_matrix_UB_21      0.0434967000
_diffrn_orient_matrix_UB_22      -0.0262642000
_diffrn_orient_matrix_UB_23      -0.0039702000
_diffrn_orient_matrix_UB_31      0.0087993000
_diffrn_orient_matrix_UB_32      0.0047725000
_diffrn_orient_matrix_UB_33      0.0444494000
_diffrn_radiation_monochromator  graphite
_diffrn_radiation_probe          x-ray
_diffrn_radiation_type           MoK\a
_diffrn_radiation_wavelength     0.71073
_diffrn_source                   'fine-focus sealed X-ray tube'
_diffrn_source_type              'Enhance (Mo) X-ray Source'
_reflns_Friedel_coverage         0.000
_reflns_Friedel_fraction_full    .
_reflns_Friedel_fraction_max     .
_reflns_number_gt                14293
_reflns_number_total             15734
_reflns_odcompleteness_completeness 99.82
_reflns_odcompleteness_iscentric 1
_reflns_odcompleteness_theta     28.22
_reflns_special_details          
;
 Reflections were merged by SHELXL according to the crystal
 class for the calculation of statistics and refinement.
 
 _reflns_Friedel_fraction is defined as the number of unique
 Friedel pairs measured divided by the number that would be
 possible theoretically, ignoring centric projections and
 systematic absences.
;
_reflns_threshold_expression     'I > 2\s(I)'
_computing_cell_refinement       'CrysAlisPro 1.171.40.54a (Rigaku OD, 2019)'
_computing_data_collection       'CrysAlisPro 1.171.40.54a (Rigaku OD, 2019)'
_computing_data_reduction        'CrysAlisPro 1.171.40.54a (Rigaku OD, 2019)'
_computing_molecular_graphics    'Olex2 (Dolomanov et al., 2009)'
_computing_publication_material  'Olex2 (Dolomanov et al., 2009)'
_computing_structure_refinement  'ShelXL (Sheldrick, 2015)'
_computing_structure_solution    'ShelXT (Sheldrick, 2015)'
_refine_diff_density_max         0.737
_refine_diff_density_min         -0.696
_refine_diff_density_rms         0.066
_refine_ls_extinction_coef       .
_refine_ls_extinction_method     none
_refine_ls_goodness_of_fit_ref   1.039
_refine_ls_hydrogen_treatment    mixed
_refine_ls_matrix_type           full
_refine_ls_number_parameters     613
_refine_ls_number_reflns         15734
_refine_ls_number_restraints     1
_refine_ls_R_factor_all          0.0282
_refine_ls_R_factor_gt           0.0227
_refine_ls_restrained_S_all      1.040
_refine_ls_shift/su_max          0.004
_refine_ls_shift/su_mean         0.000
_refine_ls_structure_factor_coef Fsqd
_refine_ls_weighting_details     
'w=1/[\s^2^(Fo^2^)+(0.0181P)^2^+0.7134P] where P=(Fo^2^+2Fc^2^)/3'
_refine_ls_weighting_scheme      calc
_refine_ls_wR_factor_gt          0.0444
_refine_ls_wR_factor_ref         0.0461

_refine_special_details          
;

A molecule of DME coordinated to K1 (C(63), O(7), C(64), C(65), C(65A), 
O(8), O(8A), C(67)) was positionally disordered over two positions. 
As a result, C (65) was split and refined with an occupany ratio of 0.734:0.266, O(8) 
was split and refined with an occupancy ratio of 0.720:0.280.

The hydrides in the anion were placed in positions based on the difference 
synthesis and refined with free uiso.

Bond lengths between C(65), C(64) and C(65A) were restrained to be equal within
the standard uncertainty of 0.02 through the use of SADI command.

;

_atom_sites_solution_hydrogens   mixed
_atom_sites_solution_primary     dual
_atom_sites_solution_secondary   ?
loop_
_atom_site_label
_atom_site_type_symbol
_atom_site_fract_x
_atom_site_fract_y
_atom_site_fract_z
_atom_site_U_iso_or_equiv
_atom_site_adp_type
_atom_site_occupancy
_atom_site_site_symmetry_order
_atom_site_calc_flag
_atom_site_refinement_flags_posn
_atom_site_refinement_flags_adp
_atom_site_refinement_flags_occupancy
_atom_site_disorder_assembly
_atom_site_disorder_group
Re1 Re 0.43424(2) 0.72546(2) 0.25407(2) 0.02168(2) Uani 1 1 d . . . . .
H1A H 0.5146(18) 0.6549(13) 0.2944(12) 0.038(5) Uiso 1 1 d . . . . .
H1B H 0.5738(18) 0.7248(13) 0.2108(12) 0.037(5) Uiso 1 1 d . . . . .
H2A H 0.4506(18) 0.7508(13) 0.3628(12) 0.037(5) Uiso 1 1 d . . . . .
H2B H 0.3011(18) 0.7303(14) 0.3026(13) 0.044(6) Uiso 1 1 d . . . . .
H3A H 0.5167(19) 0.8330(14) 0.2708(13) 0.046(6) Uiso 1 1 d . . . . .
H3B H 0.3646(18) 0.7995(14) 0.2108(12) 0.041(6) Uiso 1 1 d . . . . .
H4A H 0.4123(17) 0.6924(13) 0.1476(11) 0.033(5) Uiso 1 1 d . . . . .
H4B H 0.3467(19) 0.6264(14) 0.2350(13) 0.048(6) Uiso 1 1 d . . . . .
C11 C 0.71674(17) 0.74149(13) 0.33287(11) 0.0352(4) Uani 1 1 d . . . . .
H11 H 0.680376 0.786176 0.364244 0.042 Uiso 1 1 calc R . . . .
C12 C 0.8262(2) 0.78671(15) 0.28676(16) 0.0514(6) Uani 1 1 d . . . . .
H12A H 0.801224 0.831499 0.257963 0.062 Uiso 1 1 calc R . . . .
H12B H 0.890782 0.815703 0.328913 0.062 Uiso 1 1 calc R . . . .
C13 C 0.8791(2) 0.72826(17) 0.22229(17) 0.0591(7) Uani 1 1 d . . . . .
H13A H 0.930458 0.764319 0.185713 0.071 Uiso 1 1 calc R . . . .
H13B H 0.931350 0.698523 0.252173 0.071 Uiso 1 1 calc R . . . .
C14 C 0.7842(2) 0.66125(17) 0.16782(14) 0.0514(6) Uani 1 1 d . . . . .
H14A H 0.824724 0.618659 0.138390 0.062 Uiso 1 1 calc R . . . .
H14B H 0.750394 0.689886 0.125014 0.062 Uiso 1 1 calc R . . . .
C15 C 0.67832(17) 0.61297(13) 0.21505(11) 0.0338(4) Uani 1 1 d . . . . .
H15 H 0.617449 0.575903 0.173324 0.041 Uiso 1 1 calc R . . . .
C16 C 0.7187(2) 0.55637(14) 0.27642(15) 0.0483(5) Uani 1 1 d . . . . .
H16A H 0.645945 0.518217 0.294081 0.058 Uiso 1 1 calc R . . . .
H16B H 0.767177 0.519657 0.246027 0.058 Uiso 1 1 calc R . . . .
C17 C 0.7926(2) 0.60417(17) 0.35492(15) 0.0561(6) Uani 1 1 d . . . . .
H17A H 0.791395 0.563798 0.396664 0.067 Uiso 1 1 calc R . . . .
H17B H 0.877286 0.623363 0.340317 0.067 Uiso 1 1 calc R . . . .
C18 C 0.7479(2) 0.68182(17) 0.39467(13) 0.0499(6) Uani 1 1 d . . . . .
H18A H 0.810527 0.715792 0.435925 0.060 Uiso 1 1 calc R . . . .
H18B H 0.675140 0.661255 0.425343 0.060 Uiso 1 1 calc R . . . .
C21 C 0.31230(18) 0.82669(13) 0.43305(11) 0.0358(4) Uani 1 1 d . . . . .
H21 H 0.347173 0.878024 0.405257 0.043 Uiso 1 1 calc R . . . .
C22 C 0.3764(2) 0.83637(16) 0.52084(13) 0.0542(6) Uani 1 1 d . . . . .
H22A H 0.464447 0.851971 0.514495 0.065 Uiso 1 1 calc R . . . .
H22B H 0.353883 0.884691 0.555669 0.065 Uiso 1 1 calc R . . . .
C23 C 0.3493(2) 0.75774(18) 0.56818(13) 0.0578(7) Uani 1 1 d . . . . .
H23A H 0.269089 0.753650 0.591950 0.069 Uiso 1 1 calc R . . . .
H23B H 0.409575 0.766050 0.615177 0.069 Uiso 1 1 calc R . . . .
C24 C 0.3506(2) 0.67274(17) 0.51391(13) 0.0526(6) Uani 1 1 d . . . . .
H24A H 0.311863 0.624960 0.544145 0.063 Uiso 1 1 calc R . . . .
H24B H 0.435373 0.668568 0.506751 0.063 Uiso 1 1 calc R . . . .
C25 C 0.28611(18) 0.66131(13) 0.42639(11) 0.0361(4) Uani 1 1 d . . . . .
H25 H 0.301959 0.608755 0.393405 0.043 Uiso 1 1 calc R . . . .
C26 C 0.14733(19) 0.65396(15) 0.42757(14) 0.0482(5) Uani 1 1 d . . . . .
H26A H 0.113203 0.637989 0.369625 0.058 Uiso 1 1 calc R . . . .
H26B H 0.112634 0.606640 0.459608 0.058 Uiso 1 1 calc R . . . .
C27 C 0.1060(2) 0.73437(17) 0.46462(16) 0.0555(6) Uani 1 1 d . . . . .
H27A H 0.115771 0.739808 0.526116 0.067 Uiso 1 1 calc R . . . .
H27B H 0.019080 0.727042 0.449945 0.067 Uiso 1 1 calc R . . . .
C28 C 0.1746(2) 0.81765(16) 0.43485(15) 0.0524(6) Uani 1 1 d . . . . .
H28A H 0.157871 0.866672 0.471943 0.063 Uiso 1 1 calc R . . . .
H28B H 0.142934 0.820906 0.378080 0.063 Uiso 1 1 calc R . . . .
C31 C 0.4090(2) 0.94689(13) 0.25212(12) 0.0399(5) Uani 1 1 d . . . . .
H31 H 0.367506 0.936952 0.305051 0.048 Uiso 1 1 calc R . . . .
C32 C 0.5209(3) 1.02200(15) 0.27144(15) 0.0600(7) Uani 1 1 d . . . . .
H32A H 0.492302 1.075214 0.287153 0.072 Uiso 1 1 calc R . . . .
H32B H 0.566734 1.011468 0.320448 0.072 Uiso 1 1 calc R . . . .
C33 C 0.6070(3) 1.03667(17) 0.20073(19) 0.0702(8) Uani 1 1 d . . . . .
H33A H 0.684853 1.072358 0.224625 0.084 Uiso 1 1 calc R . . . .
H33B H 0.573626 1.069641 0.161686 0.084 Uiso 1 1 calc R . . . .
C34 C 0.6312(2) 0.95579(15) 0.15102(16) 0.0514(6) Uani 1 1 d . . . . .
H34A H 0.693446 0.936008 0.182470 0.062 Uiso 1 1 calc R . . . .
H34B H 0.665187 0.971071 0.097619 0.062 Uiso 1 1 calc R . . . .
C35 C 0.52127(17) 0.88061(12) 0.13161(11) 0.0318(4) Uani 1 1 d . . . . .
H35 H 0.550582 0.828631 0.109179 0.038 Uiso 1 1 calc R . . . .
C36 C 0.4276(2) 0.89595(14) 0.06752(12) 0.0420(5) Uani 1 1 d . . . . .
H36A H 0.469243 0.910983 0.016475 0.050 Uiso 1 1 calc R . . . .
H36B H 0.367448 0.841773 0.052204 0.050 Uiso 1 1 calc R . . . .
C37 C 0.3612(2) 0.96601(15) 0.09733(13) 0.0480(5) Uani 1 1 d . . . . .
H37A H 0.290977 0.961434 0.058473 0.058 Uiso 1 1 calc R . . . .
H37B H 0.415600 1.022341 0.094775 0.058 Uiso 1 1 calc R . . . .
C38 C 0.3167(2) 0.96283(16) 0.18659(14) 0.0496(6) Uani 1 1 d . . . . .
H38A H 0.243043 0.916951 0.184858 0.060 Uiso 1 1 calc R . . . .
H38B H 0.294075 1.017647 0.205512 0.060 Uiso 1 1 calc R . . . .
C41 C 0.35832(17) 0.53741(12) 0.10218(11) 0.0326(4) Uani 1 1 d . . . . .
H41 H 0.439062 0.531047 0.122804 0.039 Uiso 1 1 calc R . . . .
C42 C 0.3646(2) 0.55010(17) 0.00885(12) 0.0511(6) Uani 1 1 d . . . . .
H42A H 0.436320 0.595409 0.002093 0.061 Uiso 1 1 calc R . . . .
H42B H 0.376179 0.496508 -0.023122 0.061 Uiso 1 1 calc R . . . .
C43 C 0.2535(2) 0.57437(17) -0.02937(13) 0.0560(6) Uani 1 1 d . . . . .
H43A H 0.275491 0.597233 -0.082457 0.067 Uiso 1 1 calc R . . . .
H43B H 0.189666 0.521824 -0.042710 0.067 Uiso 1 1 calc R . . . .
C44 C 0.2019(2) 0.64028(15) 0.02595(14) 0.0494(6) Uani 1 1 d . . . . .
H44A H 0.119274 0.638440 0.004031 0.059 Uiso 1 1 calc R . . . .
H44B H 0.251030 0.697839 0.020830 0.059 Uiso 1 1 calc R . . . .
C45 C 0.19629(17) 0.62897(13) 0.12036(12) 0.0362(4) Uani 1 1 d . . . . .
H45 H 0.176139 0.681075 0.151376 0.043 Uiso 1 1 calc R . . . .
C46 C 0.10282(19) 0.54946(16) 0.13925(16) 0.0537(6) Uani 1 1 d . . . . .
H46A H 0.097466 0.551568 0.200432 0.064 Uiso 1 1 calc R . . . .
H46B H 0.022974 0.552625 0.115850 0.064 Uiso 1 1 calc R . . . .
C47 C 0.1299(2) 0.46333(15) 0.10489(17) 0.0555(6) Uani 1 1 d . . . . .
H47A H 0.109625 0.452659 0.044195 0.067 Uiso 1 1 calc R . . . .
H47B H 0.077477 0.417490 0.131169 0.067 Uiso 1 1 calc R . . . .
C48 C 0.2623(2) 0.45834(14) 0.12003(15) 0.0492(5) Uani 1 1 d . . . . .
H48A H 0.276780 0.407447 0.084744 0.059 Uiso 1 1 calc R . . . .
H48B H 0.274242 0.449388 0.178876 0.059 Uiso 1 1 calc R . . . .
B1 B 0.61737(18) 0.68419(14) 0.26470(12) 0.0269(4) Uani 1 1 d . . . . .
B2 B 0.34015(18) 0.74304(14) 0.37888(12) 0.0285(4) Uani 1 1 d . . . . .
B3 B 0.45421(18) 0.86185(13) 0.21716(12) 0.0274(4) Uani 1 1 d . . . . .
B4 B 0.32835(18) 0.62166(13) 0.15275(11) 0.0254(4) Uani 1 1 d . . . . .
K1 K 0.14210(4) 0.26336(3) 0.22620(3) 0.04038(10) Uani 1 1 d . . . . .
O1 O 0.33046(15) 0.24515(11) 0.11923(11) 0.0580(4) Uani 1 1 d . . . . .
O2 O 0.08592(17) 0.17376(11) 0.06071(9) 0.0577(4) Uani 1 1 d . . . . .
O3 O -0.08605(14) 0.25441(10) 0.13943(10) 0.0487(4) Uani 1 1 d . . . . .
O4 O -0.03894(13) 0.34135(10) 0.30259(9) 0.0454(3) Uani 1 1 d . . . . .
O5 O 0.20772(14) 0.40834(10) 0.35238(8) 0.0483(4) Uani 1 1 d . . . . .
O6 O 0.39119(14) 0.33417(12) 0.27958(11) 0.0562(4) Uani 1 1 d . . . . .
O7 O 0.17687(19) 0.17084(16) 0.36814(13) 0.0837(6) Uani 1 1 d . . . . .
C51 C 0.4778(2) 0.3325(2) 0.2167(2) 0.0729(8) Uani 1 1 d . . . . .
H51A H 0.558995 0.338685 0.243183 0.087 Uiso 1 1 calc R . . . .
H51B H 0.479590 0.380647 0.183715 0.087 Uiso 1 1 calc R . . . .
C52 C 0.4441(2) 0.2497(2) 0.1611(2) 0.0774(9) Uani 1 1 d . . . . .
H52A H 0.506282 0.246075 0.119812 0.093 Uiso 1 1 calc R . . . .
H52B H 0.438425 0.201425 0.194375 0.093 Uiso 1 1 calc R . . . .
C53 C 0.2951(3) 0.1725(2) 0.05761(19) 0.0771(9) Uani 1 1 d . . . . .
H53A H 0.277256 0.119607 0.084812 0.093 Uiso 1 1 calc R . . . .
H53B H 0.361485 0.168912 0.019731 0.093 Uiso 1 1 calc R . . . .
C54 C 0.1855(3) 0.1806(2) 0.00891(16) 0.0799(9) Uani 1 1 d . . . . .
H54A H 0.200580 0.236514 -0.012935 0.096 Uiso 1 1 calc R . . . .
H54B H 0.167370 0.134970 -0.039038 0.096 Uiso 1 1 calc R . . . .
C55 C -0.0237(3) 0.1825(2) 0.01910(16) 0.0752(9) Uani 1 1 d . . . . .
H55A H -0.048976 0.135250 -0.026788 0.090 Uiso 1 1 calc R . . . .
H55B H -0.009318 0.237193 -0.005130 0.090 Uiso 1 1 calc R . . . .
C56 C -0.1200(3) 0.18072(18) 0.07955(18) 0.0673(8) Uani 1 1 d . . . . .
H56A H -0.197361 0.180769 0.050368 0.081 Uiso 1 1 calc R . . . .
H56B H -0.130094 0.128319 0.107360 0.081 Uiso 1 1 calc R . . . .
C57 C -0.1792(2) 0.26347(17) 0.19602(17) 0.0579(7) Uani 1 1 d . . . . .
H57A H -0.193876 0.215267 0.229845 0.069 Uiso 1 1 calc R . . . .
H57B H -0.254968 0.262780 0.164406 0.069 Uiso 1 1 calc R . . . .
C58 C -0.1406(2) 0.34598(16) 0.25153(16) 0.0527(6) Uani 1 1 d . . . . .
H58A H -0.118971 0.393776 0.217613 0.063 Uiso 1 1 calc R . . . .
H58B H -0.207237 0.356271 0.286838 0.063 Uiso 1 1 calc R . . . .
C59 C 0.0035(2) 0.41904(16) 0.35786(14) 0.0555(6) Uani 1 1 d . . . . .
H59A H -0.060408 0.429390 0.395771 0.067 Uiso 1 1 calc R . . . .
H59B H 0.024469 0.468008 0.325337 0.067 Uiso 1 1 calc R . . . .
C60 C 0.1124(2) 0.41068(17) 0.40742(13) 0.0567(6) Uani 1 1 d . . . . .
H60A H 0.136038 0.459870 0.451578 0.068 Uiso 1 1 calc R . . . .
H60B H 0.094299 0.357588 0.434251 0.068 Uiso 1 1 calc R . . . .
C61 C 0.3196(2) 0.40983(18) 0.39628(15) 0.0605(7) Uani 1 1 d . . . . .
H61A H 0.312000 0.358299 0.425214 0.073 Uiso 1 1 calc R . . . .
H61B H 0.340212 0.460894 0.438565 0.073 Uiso 1 1 calc R . . . .
C62 C 0.4164(2) 0.41209(18) 0.33512(16) 0.0622(7) Uani 1 1 d . . . . .
H62A H 0.419789 0.461222 0.303199 0.075 Uiso 1 1 calc R . . . .
H62B H 0.495483 0.419039 0.364988 0.075 Uiso 1 1 calc R . . . .
C63 C 0.2855(3) 0.1576(2) 0.4040(2) 0.0905(10) Uani 1 1 d . . . . .
H63A H 0.298814 0.101765 0.380391 0.136 Uiso 1 1 calc GR . . . .
H63B H 0.279398 0.159068 0.464476 0.136 Uiso 1 1 calc GR . . . .
H63C H 0.353033 0.202672 0.391896 0.136 Uiso 1 1 calc GR . . . .
C64 C 0.0759(4) 0.1077(4) 0.3859(3) 0.1234(17) Uani 1 1 d D . . . .
H64A H 0.060847 0.116737 0.446014 0.148 Uiso 0.734(13) 1 calc R . P A 1
H64B H 0.094407 0.050387 0.373697 0.148 Uiso 0.734(13) 1 calc R . P A 1
H64C H 0.103216 0.073149 0.426173 0.148 Uiso 0.266(13) 1 calc R . P A 2
H64D H 0.016888 0.137150 0.413775 0.148 Uiso 0.266(13) 1 calc R . P A 2
C66 C -0.0090(3) 0.0171(3) 0.2025(3) 0.1057(14) Uani 1 1 d . . . . .
H66A H 0.012552 0.025062 0.145183 0.159 Uiso 0.734(13) 1 calc GR . P A 1
H66B H -0.086256 -0.023972 0.201701 0.159 Uiso 0.734(13) 1 calc GR . P A 1
H66C H 0.053526 -0.004679 0.230212 0.159 Uiso 0.734(13) 1 calc GR . P A 1
H66D H -0.032993 0.027081 0.146566 0.159 Uiso 0.28(3) 1 calc GR . P B 2
H66E H -0.078991 -0.014631 0.228238 0.159 Uiso 0.28(3) 1 calc GR . P B 2
H66F H 0.053785 -0.016153 0.198466 0.159 Uiso 0.28(3) 1 calc GR . P B 2
O8 O -0.0196(8) 0.1025(4) 0.2497(4) 0.0640(15) Uani 0.72(3) 1 d . . P A 1
C65 C -0.0315(4) 0.1103(5) 0.3377(4) 0.085(2) Uani 0.734(13) 1 d D . P A 1
H65A H -0.097640 0.063519 0.350609 0.101 Uiso 0.734(13) 1 calc R . P A 1
H65B H -0.055136 0.165015 0.355515 0.101 Uiso 0.734(13) 1 calc R . P A 1
O8A O 0.027(2) 0.0812(13) 0.2423(7) 0.065(5) Uani 0.28(3) 1 d . . P A 2
C65A C 0.019(2) 0.0543(12) 0.3207(8) 0.116(10) Uani 0.266(13) 1 d D . P A 2
H65C H -0.067455 0.039058 0.332299 0.139 Uiso 0.266(13) 1 calc R . P A 2
H65D H 0.049686 0.001070 0.318033 0.139 Uiso 0.266(13) 1 calc R . P A 2

loop_
_atom_site_aniso_label
_atom_site_aniso_U_11
_atom_site_aniso_U_22
_atom_site_aniso_U_33
_atom_site_aniso_U_23
_atom_site_aniso_U_13
_atom_site_aniso_U_12
Re1 0.02011(3) 0.02479(4) 0.01970(3) 0.00160(2) -0.00045(2) 0.00472(2)
C11 0.0297(10) 0.0407(11) 0.0341(9) -0.0031(8) -0.0062(7) 0.0100(8)
C12 0.0368(12) 0.0417(13) 0.0694(15) 0.0031(11) -0.0049(11) -0.0022(10)
C13 0.0377(12) 0.0662(17) 0.0725(16) 0.0179(13) 0.0189(12) 0.0028(11)
C14 0.0445(13) 0.0691(17) 0.0426(11) 0.0038(11) 0.0147(10) 0.0169(12)
C15 0.0269(9) 0.0385(11) 0.0352(9) -0.0024(8) -0.0037(7) 0.0099(8)
C16 0.0408(12) 0.0367(12) 0.0698(15) 0.0099(10) -0.0069(11) 0.0133(9)
C17 0.0563(15) 0.0627(16) 0.0562(14) 0.0194(12) -0.0120(11) 0.0231(12)
C18 0.0428(12) 0.0736(17) 0.0352(10) 0.0080(10) -0.0098(9) 0.0178(11)
C21 0.0429(11) 0.0348(11) 0.0271(9) -0.0010(7) 0.0056(8) 0.0051(8)
C22 0.0619(15) 0.0566(15) 0.0326(10) -0.0096(10) -0.0031(10) -0.0041(12)
C23 0.0629(16) 0.0787(19) 0.0262(10) 0.0047(11) -0.0071(10) 0.0055(13)
C24 0.0574(14) 0.0671(17) 0.0381(11) 0.0212(11) 0.0031(10) 0.0165(12)
C25 0.0418(11) 0.0369(11) 0.0296(9) 0.0038(8) 0.0078(8) 0.0084(9)
C26 0.0416(12) 0.0521(14) 0.0427(11) 0.0031(10) 0.0093(9) -0.0068(10)
C27 0.0338(12) 0.0722(18) 0.0566(14) -0.0027(12) 0.0116(10) 0.0080(11)
C28 0.0510(14) 0.0603(16) 0.0511(13) 0.0004(11) 0.0129(11) 0.0257(12)
C31 0.0561(13) 0.0346(11) 0.0338(10) 0.0055(8) 0.0125(9) 0.0186(10)
C32 0.094(2) 0.0311(12) 0.0494(13) -0.0088(10) -0.0108(13) 0.0091(12)
C33 0.0651(17) 0.0428(15) 0.087(2) 0.0002(13) -0.0088(15) -0.0168(13)
C34 0.0374(12) 0.0483(14) 0.0663(15) 0.0158(11) 0.0066(10) -0.0008(10)
C35 0.0352(10) 0.0281(10) 0.0337(9) 0.0056(7) 0.0073(7) 0.0087(8)
C36 0.0560(13) 0.0401(12) 0.0314(9) 0.0082(8) 0.0011(9) 0.0120(10)
C37 0.0529(14) 0.0476(13) 0.0472(12) 0.0117(10) -0.0062(10) 0.0174(11)
C38 0.0490(13) 0.0477(14) 0.0630(14) 0.0184(11) 0.0148(11) 0.0273(11)
C41 0.0281(9) 0.0329(10) 0.0351(9) -0.0049(7) -0.0090(7) 0.0090(8)
C42 0.0495(13) 0.0678(16) 0.0323(10) -0.0106(10) 0.0023(9) 0.0138(12)
C43 0.0700(17) 0.0636(16) 0.0319(10) 0.0050(10) -0.0109(10) 0.0107(13)
C44 0.0539(14) 0.0407(12) 0.0526(12) 0.0090(10) -0.0263(11) 0.0093(10)
C45 0.0291(10) 0.0345(11) 0.0441(10) -0.0050(8) -0.0089(8) 0.0113(8)
C46 0.0264(10) 0.0610(16) 0.0694(15) 0.0061(12) -0.0004(10) 0.0010(10)
C47 0.0438(13) 0.0419(13) 0.0733(16) 0.0145(12) -0.0106(11) -0.0097(10)
C48 0.0529(14) 0.0293(11) 0.0627(14) 0.0037(10) -0.0191(11) 0.0064(10)
B1 0.0247(9) 0.0321(11) 0.0244(9) 0.0051(8) -0.0009(7) 0.0070(8)
B2 0.0246(10) 0.0364(11) 0.0233(9) 0.0016(8) 0.0008(7) 0.0048(8)
B3 0.0274(10) 0.0264(10) 0.0279(9) 0.0029(7) -0.0004(8) 0.0055(8)
B4 0.0252(9) 0.0269(10) 0.0233(8) 0.0029(7) -0.0022(7) 0.0043(8)
K1 0.0325(2) 0.0481(3) 0.0403(2) 0.00115(19) 0.00149(17) 0.01061(19)
O1 0.0564(10) 0.0602(11) 0.0689(11) 0.0144(9) 0.0214(8) 0.0326(9)
O2 0.0799(12) 0.0592(11) 0.0406(8) 0.0043(7) -0.0001(8) 0.0310(9)
O3 0.0419(8) 0.0413(9) 0.0600(9) 0.0017(7) -0.0122(7) 0.0064(7)
O4 0.0425(8) 0.0447(9) 0.0537(9) 0.0126(7) 0.0092(7) 0.0154(7)
O5 0.0524(9) 0.0561(10) 0.0321(7) 0.0069(7) -0.0023(6) 0.0023(7)
O6 0.0364(8) 0.0636(12) 0.0698(11) 0.0221(9) 0.0020(8) 0.0060(8)
O7 0.0678(13) 0.1081(18) 0.0781(13) 0.0315(13) -0.0010(11) 0.0155(12)
C51 0.0300(12) 0.089(2) 0.107(2) 0.0320(19) 0.0116(14) 0.0173(13)
C52 0.0516(16) 0.083(2) 0.113(2) 0.0267(19) 0.0308(16) 0.0385(16)
C53 0.095(2) 0.075(2) 0.0751(19) 0.0036(15) 0.0395(17) 0.0471(18)
C54 0.120(3) 0.085(2) 0.0419(14) 0.0014(14) 0.0153(16) 0.041(2)
C55 0.113(3) 0.0661(19) 0.0480(14) -0.0110(13) -0.0332(16) 0.0363(18)
C56 0.0647(17) 0.0562(17) 0.0765(18) -0.0059(14) -0.0324(15) 0.0144(13)
C57 0.0271(11) 0.0640(17) 0.0839(18) 0.0227(14) -0.0002(11) 0.0061(11)
C58 0.0358(12) 0.0571(15) 0.0727(16) 0.0185(12) 0.0137(11) 0.0201(11)
C59 0.0733(17) 0.0510(15) 0.0469(12) 0.0052(11) 0.0194(12) 0.0227(13)
C60 0.0794(18) 0.0570(16) 0.0339(11) 0.0041(10) 0.0085(11) 0.0153(13)
C61 0.0697(17) 0.0612(17) 0.0439(12) 0.0110(11) -0.0198(12) -0.0006(13)
C62 0.0464(14) 0.0669(18) 0.0668(16) 0.0231(14) -0.0234(12) -0.0072(12)
C63 0.092(2) 0.104(3) 0.084(2) 0.0062(19) -0.0136(19) 0.043(2)
C64 0.098(3) 0.193(5) 0.082(3) 0.055(3) 0.021(2) 0.013(3)
C66 0.059(2) 0.069(3) 0.188(4) 0.036(3) -0.019(2) 0.0047(18)
O8 0.057(3) 0.057(2) 0.080(2) 0.0172(17) 0.000(2) 0.013(2)
C65 0.076(3) 0.105(5) 0.088(4) 0.045(3) 0.031(3) 0.031(3)
O8A 0.061(9) 0.052(7) 0.078(5) 0.009(5) 0.013(5) -0.001(6)
C65A 0.18(2) 0.060(10) 0.083(10) 0.006(7) 0.034(11) -0.038(12)

_geom_special_details            
;
 All esds (except the esd in the dihedral angle between two l.s. planes)
 are estimated using the full covariance matrix.  The cell esds are taken
 into account individually in the estimation of esds in distances, angles
 and torsion angles; correlations between esds in cell parameters are only
 used when they are defined by crystal symmetry.  An approximate (isotropic)
 treatment of cell esds is used for estimating esds involving l.s. planes.
;
loop_
_geom_bond_atom_site_label_1
_geom_bond_atom_site_label_2
_geom_bond_distance
_geom_bond_site_symmetry_2
_geom_bond_publ_flag
Re1 B1 2.304(2) . ?
Re1 B2 2.2993(19) . ?
Re1 B3 2.290(2) . ?
Re1 B4 2.2894(19) . ?
C11 C12 1.540(3) . ?
C11 C18 1.536(3) . ?
C11 B1 1.598(3) . ?
C12 C13 1.528(3) . ?
C13 C14 1.516(3) . ?
C14 C15 1.540(3) . ?
C15 C16 1.534(3) . ?
C15 B1 1.595(3) . ?
C16 C17 1.520(3) . ?
C17 C18 1.515(3) . ?
C21 C22 1.542(3) . ?
C21 C28 1.528(3) . ?
C21 B2 1.599(3) . ?
C22 C23 1.521(3) . ?
C23 C24 1.527(4) . ?
C24 C25 1.537(3) . ?
C25 C26 1.543(3) . ?
C25 B2 1.602(3) . ?
C26 C27 1.520(3) . ?
C27 C28 1.523(3) . ?
C31 C32 1.540(3) . ?
C31 C38 1.541(3) . ?
C31 B3 1.596(3) . ?
C32 C33 1.514(4) . ?
C33 C34 1.516(4) . ?
C34 C35 1.527(3) . ?
C35 C36 1.532(3) . ?
C35 B3 1.607(3) . ?
C36 C37 1.513(3) . ?
C37 C38 1.528(3) . ?
C41 C42 1.533(3) . ?
C41 C48 1.537(3) . ?
C41 B4 1.591(3) . ?
C42 C43 1.522(3) . ?
C43 C44 1.516(3) . ?
C44 C45 1.545(3) . ?
C45 C46 1.531(3) . ?
C45 B4 1.596(3) . ?
C46 C47 1.516(3) . ?
C47 C48 1.525(3) . ?
K1 O1 2.7983(16) . ?
K1 O2 2.8496(16) . ?
K1 O3 2.8617(15) . ?
K1 O4 2.8368(15) . ?
K1 O5 2.8456(16) . ?
K1 O6 2.8616(16) . ?
K1 O7 2.915(2) . ?
K1 O8 2.884(4) . ?
K1 O8A 2.964(15) . ?
O1 C52 1.415(3) . ?
O1 C53 1.413(3) . ?
O2 C54 1.403(3) . ?
O2 C55 1.430(3) . ?
O3 C56 1.406(3) . ?
O3 C57 1.421(3) . ?
O4 C58 1.412(3) . ?
O4 C59 1.422(3) . ?
O5 C60 1.408(3) . ?
O5 C61 1.423(3) . ?
O6 C51 1.419(3) . ?
O6 C62 1.414(3) . ?
O7 C63 1.407(3) . ?
O7 C64 1.408(4) . ?
C51 C52 1.476(4) . ?
C53 C54 1.483(4) . ?
C55 C56 1.468(4) . ?
C57 C58 1.476(4) . ?
C59 C60 1.485(3) . ?
C61 C62 1.479(4) . ?
C64 C65 1.432(6) . ?
C64 C65A 1.326(12) . ?
C66 O8 1.509(10) . ?
C66 O8A 1.131(14) . ?
O8 C65 1.412(9) . ?
O8A C65A 1.372(19) . ?

loop_
_geom_angle_atom_site_label_1
_geom_angle_atom_site_label_2
_geom_angle_atom_site_label_3
_geom_angle
_geom_angle_site_symmetry_1
_geom_angle_site_symmetry_3
_geom_angle_publ_flag
B2 Re1 B1 115.06(7) . . ?
B3 Re1 B1 113.03(7) . . ?
B3 Re1 B2 99.20(7) . . ?
B4 Re1 B1 101.95(7) . . ?
B4 Re1 B2 115.82(7) . . ?
B4 Re1 B3 112.36(7) . . ?
C12 C11 B1 108.85(16) . . ?
C18 C11 C12 114.43(17) . . ?
C18 C11 B1 107.59(17) . . ?
C13 C12 C11 115.76(19) . . ?
C14 C13 C12 114.14(19) . . ?
C13 C14 C15 115.42(18) . . ?
C14 C15 B1 107.13(17) . . ?
C16 C15 C14 113.15(17) . . ?
C16 C15 B1 110.14(16) . . ?
C17 C16 C15 116.03(18) . . ?
C18 C17 C16 114.45(18) . . ?
C17 C18 C11 115.21(17) . . ?
C22 C21 B2 108.06(17) . . ?
C28 C21 C22 113.94(17) . . ?
C28 C21 B2 108.94(17) . . ?
C23 C22 C21 116.45(18) . . ?
C22 C23 C24 113.97(18) . . ?
C23 C24 C25 114.96(19) . . ?
C24 C25 C26 114.48(17) . . ?
C24 C25 B2 109.37(17) . . ?
C26 C25 B2 106.63(16) . . ?
C27 C26 C25 116.14(18) . . ?
C26 C27 C28 114.24(18) . . ?
C27 C28 C21 114.61(19) . . ?
C32 C31 C38 113.77(18) . . ?
C32 C31 B3 108.66(18) . . ?
C38 C31 B3 108.21(16) . . ?
C33 C32 C31 115.85(18) . . ?
C32 C33 C34 115.6(2) . . ?
C33 C34 C35 115.86(19) . . ?
C34 C35 C36 114.07(17) . . ?
C34 C35 B3 109.29(16) . . ?
C36 C35 B3 108.25(15) . . ?
C37 C36 C35 115.01(17) . . ?
C36 C37 C38 114.45(17) . . ?
C37 C38 C31 115.21(17) . . ?
C42 C41 C48 113.99(17) . . ?
C42 C41 B4 108.24(16) . . ?
C48 C41 B4 108.75(16) . . ?
C43 C42 C41 115.24(18) . . ?
C44 C43 C42 115.01(18) . . ?
C43 C44 C45 116.11(17) . . ?
C44 C45 B4 107.69(16) . . ?
C46 C45 C44 114.01(17) . . ?
C46 C45 B4 109.10(16) . . ?
C47 C46 C45 115.09(19) . . ?
C46 C47 C48 113.60(19) . . ?
C47 C48 C41 115.90(17) . . ?
C11 B1 Re1 116.72(13) . . ?
C15 B1 Re1 135.57(13) . . ?
C15 B1 C11 107.56(15) . . ?
C21 B2 Re1 131.94(13) . . ?
C21 B2 C25 107.64(15) . . ?
C25 B2 Re1 120.42(13) . . ?
C31 B3 Re1 135.96(13) . . ?
C31 B3 C35 107.19(15) . . ?
C35 B3 Re1 116.69(12) . . ?
C41 B4 Re1 133.26(12) . . ?
C41 B4 C45 107.63(15) . . ?
C45 B4 Re1 119.10(13) . . ?
O1 K1 O2 60.32(5) . . ?
O1 K1 O3 113.82(5) . . ?
O1 K1 O4 157.26(5) . . ?
O1 K1 O5 112.96(5) . . ?
O1 K1 O6 58.84(5) . . ?
O1 K1 O7 106.01(6) . . ?
O1 K1 O8 114.1(2) . . ?
O1 K1 O8A 102.1(5) . . ?
O2 K1 O3 58.54(5) . . ?
O2 K1 O6 119.17(5) . . ?
O2 K1 O7 120.83(6) . . ?
O2 K1 O8 75.25(15) . . ?
O2 K1 O8A 72.2(2) . . ?
O3 K1 O7 125.23(6) . . ?
O3 K1 O8 71.56(15) . . ?
O3 K1 O8A 81.6(6) . . ?
O4 K1 O2 117.26(5) . . ?
O4 K1 O3 58.73(5) . . ?
O4 K1 O5 59.40(5) . . ?
O4 K1 O6 118.26(5) . . ?
O4 K1 O7 94.40(5) . . ?
O4 K1 O8 85.0(2) . . ?
O4 K1 O8A 98.0(6) . . ?
O5 K1 O2 157.06(5) . . ?
O5 K1 O3 113.08(5) . . ?
O5 K1 O6 58.86(5) . . ?
O5 K1 O7 81.84(6) . . ?
O5 K1 O8 124.49(18) . . ?
O5 K1 O8A 129.8(2) . . ?
O6 K1 O3 156.60(5) . . ?
O6 K1 O7 77.13(5) . . ?
O6 K1 O8 131.73(16) . . ?
O6 K1 O8A 121.0(6) . . ?
O7 K1 O8A 53.8(4) . . ?
O8 K1 O7 58.31(10) . . ?
C52 O1 K1 114.58(15) . . ?
C53 O1 K1 111.53(15) . . ?
C53 O1 C52 113.5(2) . . ?
C54 O2 K1 114.23(16) . . ?
C54 O2 C55 113.7(2) . . ?
C55 O2 K1 116.77(14) . . ?
C56 O3 K1 112.63(13) . . ?
C56 O3 C57 112.5(2) . . ?
C57 O3 K1 111.96(13) . . ?
C58 O4 K1 117.77(13) . . ?
C58 O4 C59 111.62(18) . . ?
C59 O4 K1 116.34(13) . . ?
C60 O5 K1 110.24(13) . . ?
C60 O5 C61 112.00(17) . . ?
C61 O5 K1 111.95(14) . . ?
C51 O6 K1 116.40(16) . . ?
C62 O6 K1 117.14(14) . . ?
C62 O6 C51 112.7(2) . . ?
C63 O7 K1 129.19(19) . . ?
C63 O7 C64 111.3(3) . . ?
C64 O7 K1 115.9(2) . . ?
O6 C51 C52 109.2(2) . . ?
O1 C52 C51 108.7(2) . . ?
O1 C53 C54 109.2(2) . . ?
O2 C54 C53 109.9(2) . . ?
O2 C55 C56 109.7(2) . . ?
O3 C56 C55 108.1(2) . . ?
O3 C57 C58 108.91(18) . . ?
O4 C58 C57 108.51(19) . . ?
O4 C59 C60 108.68(19) . . ?
O5 C60 C59 108.35(18) . . ?
O5 C61 C62 108.88(18) . . ?
O6 C62 C61 109.1(2) . . ?
O7 C64 C65 112.1(4) . . ?
C65A C64 O7 116.3(7) . . ?
C66 O8 K1 122.5(5) . . ?
C65 O8 K1 102.8(4) . . ?
C65 O8 C66 120.0(5) . . ?
O8 C65 C64 114.8(5) . . ?
C66 O8A K1 141.0(8) . . ?
C66 O8A C65A 99.3(13) . . ?
C65A O8A K1 119.4(9) . . ?
C64 C65A O8A 118.6(11) . . ?

_shelx_res_file                  
;
TITL j19010_refinalised_a.res in P-1
    j19010_refinalised.res
    created by SHELXL-2018/3 at 16:08:30 on 25-Nov-2019
REM Old TITL J19010_refinalised in P1
REM SHELXT solution in P-1: R1 0.062, Rweak 0.012, Alpha 0.032
REM <I/s> 0.000 for 0 systematic absences, Orientation as input
REM Formula found by SHELXT: C65 O6 K Re
CELL 0.71073 11.2627 15.9727 16.0123 96.714 91.29 102.351
ZERR 2 0.0002 0.0003 0.0002 0.001 0.001 0.002
LATT 1
SFAC C H B K O Re
UNIT 96 196.06 8 2 16 2
SADI C65 C64 C65A C64

L.S. 20
PLAN  20
TEMP -53.15
FREE C65 K1
FREE C65A C66
BOND
list 4
fmap 2 53
ACTA
REM <olex2.extras>
REM <HklSrc "%.\\J19010_refinalised.hkl">
REM </olex2.extras>

WGHT    0.018100    0.713400
FVAR       0.26645   0.73398   0.72479
RE1   6    0.434238    0.725462    0.254073    11.00000    0.02011    0.02479 =
         0.01970    0.00160   -0.00045    0.00472
H1A   2    0.514595    0.654917    0.294371    11.00000    0.03838
H1B   2    0.573834    0.724801    0.210821    11.00000    0.03732
H2A   2    0.450649    0.750815    0.362813    11.00000    0.03740
H2B   2    0.301111    0.730254    0.302580    11.00000    0.04404
H3A   2    0.516692    0.833044    0.270787    11.00000    0.04597
H3B   2    0.364560    0.799455    0.210754    11.00000    0.04104
H4A   2    0.412252    0.692364    0.147583    11.00000    0.03250
H4B   2    0.346709    0.626406    0.234956    11.00000    0.04782
C11   1    0.716744    0.741488    0.332873    11.00000    0.02974    0.04069 =
         0.03405   -0.00314   -0.00621    0.00998
AFIX  13
H11   2    0.680376    0.786176    0.364244    11.00000   -1.20000
AFIX   0
C12   1    0.826158    0.786714    0.286758    11.00000    0.03677    0.04169 =
         0.06943    0.00306   -0.00491   -0.00225
AFIX  23
H12A  2    0.801224    0.831499    0.257963    11.00000   -1.20000
H12B  2    0.890782    0.815703    0.328913    11.00000   -1.20000
AFIX   0
C13   1    0.879140    0.728262    0.222286    11.00000    0.03769    0.06616 =
         0.07251    0.01792    0.01893    0.00278
AFIX  23
H13A  2    0.930458    0.764319    0.185713    11.00000   -1.20000
H13B  2    0.931350    0.698523    0.252173    11.00000   -1.20000
AFIX   0
C14   1    0.784219    0.661245    0.167823    11.00000    0.04447    0.06914 =
         0.04256    0.00382    0.01471    0.01685
AFIX  23
H14A  2    0.824724    0.618659    0.138390    11.00000   -1.20000
H14B  2    0.750394    0.689886    0.125014    11.00000   -1.20000
AFIX   0
C15   1    0.678322    0.612968    0.215045    11.00000    0.02691    0.03849 =
         0.03522   -0.00244   -0.00374    0.00994
AFIX  13
H15   2    0.617449    0.575903    0.173324    11.00000   -1.20000
AFIX   0
C16   1    0.718737    0.556366    0.276422    11.00000    0.04081    0.03673 =
         0.06981    0.00990   -0.00687    0.01330
AFIX  23
H16A  2    0.645945    0.518217    0.294081    11.00000   -1.20000
H16B  2    0.767177    0.519657    0.246027    11.00000   -1.20000
AFIX   0
C17   1    0.792584    0.604174    0.354920    11.00000    0.05629    0.06268 =
         0.05617    0.01940   -0.01201    0.02309
AFIX  23
H17A  2    0.791395    0.563798    0.396664    11.00000   -1.20000
H17B  2    0.877286    0.623363    0.340317    11.00000   -1.20000
AFIX   0
C18   1    0.747851    0.681816    0.394675    11.00000    0.04278    0.07361 =
         0.03524    0.00796   -0.00979    0.01783
AFIX  23
H18A  2    0.810527    0.715792    0.435925    11.00000   -1.20000
H18B  2    0.675140    0.661255    0.425343    11.00000   -1.20000
AFIX   0
C21   1    0.312300    0.826686    0.433048    11.00000    0.04295    0.03483 =
         0.02714   -0.00096    0.00562    0.00514
AFIX  13
H21   2    0.347173    0.878024    0.405257    11.00000   -1.20000
AFIX   0
C22   1    0.376407    0.836373    0.520845    11.00000    0.06186    0.05661 =
         0.03259   -0.00961   -0.00312   -0.00407
AFIX  23
H22A  2    0.464447    0.851971    0.514495    11.00000   -1.20000
H22B  2    0.353883    0.884691    0.555669    11.00000   -1.20000
AFIX   0
C23   1    0.349258    0.757741    0.568183    11.00000    0.06292    0.07874 =
         0.02624    0.00472   -0.00710    0.00545
AFIX  23
H23A  2    0.269089    0.753650    0.591950    11.00000   -1.20000
H23B  2    0.409575    0.766050    0.615177    11.00000   -1.20000
AFIX   0
C24   1    0.350563    0.672743    0.513914    11.00000    0.05744    0.06714 =
         0.03810    0.02115    0.00315    0.01648
AFIX  23
H24A  2    0.311863    0.624960    0.544145    11.00000   -1.20000
H24B  2    0.435373    0.668568    0.506751    11.00000   -1.20000
AFIX   0
C25   1    0.286108    0.661306    0.426393    11.00000    0.04183    0.03692 =
         0.02961    0.00379    0.00782    0.00837
AFIX  13
H25   2    0.301959    0.608755    0.393405    11.00000   -1.20000
AFIX   0
C26   1    0.147328    0.653960    0.427573    11.00000    0.04164    0.05205 =
         0.04271    0.00313    0.00927   -0.00684
AFIX  23
H26A  2    0.113203    0.637989    0.369625    11.00000   -1.20000
H26B  2    0.112634    0.606640    0.459608    11.00000   -1.20000
AFIX   0
C27   1    0.105950    0.734370    0.464619    11.00000    0.03379    0.07221 =
         0.05661   -0.00269    0.01161    0.00797
AFIX  23
H27A  2    0.115771    0.739808    0.526116    11.00000   -1.20000
H27B  2    0.019080    0.727042    0.449945    11.00000   -1.20000
AFIX   0
C28   1    0.174559    0.817649    0.434853    11.00000    0.05102    0.06028 =
         0.05107    0.00040    0.01293    0.02569
AFIX  23
H28A  2    0.157871    0.866672    0.471943    11.00000   -1.20000
H28B  2    0.142934    0.820906    0.378080    11.00000   -1.20000
AFIX   0
C31   1    0.409045    0.946894    0.252115    11.00000    0.05613    0.03456 =
         0.03382    0.00546    0.01246    0.01861
AFIX  13
H31   2    0.367506    0.936952    0.305051    11.00000   -1.20000
AFIX   0
C32   1    0.520905    1.021998    0.271435    11.00000    0.09359    0.03106 =
         0.04935   -0.00879   -0.01082    0.00913
AFIX  23
H32A  2    0.492302    1.075214    0.287153    11.00000   -1.20000
H32B  2    0.566734    1.011468    0.320448    11.00000   -1.20000
AFIX   0
C33   1    0.606988    1.036673    0.200731    11.00000    0.06509    0.04276 =
         0.08739    0.00024   -0.00882   -0.01682
AFIX  23
H33A  2    0.684853    1.072358    0.224625    11.00000   -1.20000
H33B  2    0.573626    1.069641    0.161686    11.00000   -1.20000
AFIX   0
C34   1    0.631240    0.955792    0.151017    11.00000    0.03741    0.04826 =
         0.06629    0.01577    0.00665   -0.00080
AFIX  23
H34A  2    0.693446    0.936008    0.182470    11.00000   -1.20000
H34B  2    0.665187    0.971071    0.097619    11.00000   -1.20000
AFIX   0
C35   1    0.521274    0.880610    0.131607    11.00000    0.03523    0.02810 =
         0.03368    0.00555    0.00731    0.00875
AFIX  13
H35   2    0.550582    0.828631    0.109179    11.00000   -1.20000
AFIX   0
C36   1    0.427637    0.895947    0.067523    11.00000    0.05599    0.04007 =
         0.03145    0.00821    0.00111    0.01197
AFIX  23
H36A  2    0.469243    0.910983    0.016475    11.00000   -1.20000
H36B  2    0.367448    0.841773    0.052204    11.00000   -1.20000
AFIX   0
C37   1    0.361200    0.966015    0.097327    11.00000    0.05295    0.04762 =
         0.04722    0.01175   -0.00624    0.01736
AFIX  23
H37A  2    0.290977    0.961434    0.058473    11.00000   -1.20000
H37B  2    0.415600    1.022341    0.094775    11.00000   -1.20000
AFIX   0
C38   1    0.316718    0.962831    0.186593    11.00000    0.04900    0.04772 =
         0.06299    0.01841    0.01483    0.02732
AFIX  23
H38A  2    0.243043    0.916951    0.184858    11.00000   -1.20000
H38B  2    0.294075    1.017647    0.205512    11.00000   -1.20000
AFIX   0
C41   1    0.358324    0.537410    0.102185    11.00000    0.02809    0.03285 =
         0.03508   -0.00490   -0.00896    0.00899
AFIX  13
H41   2    0.439062    0.531047    0.122804    11.00000   -1.20000
AFIX   0
C42   1    0.364575    0.550103    0.008849    11.00000    0.04948    0.06782 =
         0.03233   -0.01058    0.00230    0.01375
AFIX  23
H42A  2    0.436320    0.595409    0.002093    11.00000   -1.20000
H42B  2    0.376179    0.496508   -0.023122    11.00000   -1.20000
AFIX   0
C43   1    0.253534    0.574372   -0.029373    11.00000    0.06997    0.06357 =
         0.03185    0.00503   -0.01093    0.01074
AFIX  23
H43A  2    0.275491    0.597233   -0.082457    11.00000   -1.20000
H43B  2    0.189666    0.521824   -0.042710    11.00000   -1.20000
AFIX   0
C44   1    0.201862    0.640282    0.025946    11.00000    0.05390    0.04066 =
         0.05261    0.00900   -0.02632    0.00930
AFIX  23
H44A  2    0.119274    0.638440    0.004031    11.00000   -1.20000
H44B  2    0.251030    0.697839    0.020830    11.00000   -1.20000
AFIX   0
C45   1    0.196287    0.628966    0.120362    11.00000    0.02907    0.03449 =
         0.04412   -0.00496   -0.00886    0.01126
AFIX  13
H45   2    0.176139    0.681075    0.151376    11.00000   -1.20000
AFIX   0
C46   1    0.102823    0.549461    0.139248    11.00000    0.02637    0.06095 =
         0.06943    0.00607   -0.00036    0.00104
AFIX  23
H46A  2    0.097466    0.551568    0.200432    11.00000   -1.20000
H46B  2    0.022974    0.552625    0.115850    11.00000   -1.20000
AFIX   0
C47   1    0.129924    0.463335    0.104889    11.00000    0.04380    0.04190 =
         0.07331    0.01454   -0.01062   -0.00966
AFIX  23
H47A  2    0.109625    0.452659    0.044195    11.00000   -1.20000
H47B  2    0.077477    0.417490    0.131169    11.00000   -1.20000
AFIX   0
C48   1    0.262253    0.458335    0.120034    11.00000    0.05287    0.02934 =
         0.06271    0.00371   -0.01909    0.00640
AFIX  23
H48A  2    0.276780    0.407447    0.084744    11.00000   -1.20000
H48B  2    0.274242    0.449388    0.178876    11.00000   -1.20000
AFIX   0
B1    3    0.617375    0.684193    0.264699    11.00000    0.02471    0.03214 =
         0.02444    0.00508   -0.00093    0.00696
B2    3    0.340152    0.743040    0.378877    11.00000    0.02456    0.03640 =
         0.02329    0.00162    0.00077    0.00484
B3    3    0.454207    0.861846    0.217160    11.00000    0.02738    0.02644 =
         0.02790    0.00288   -0.00041    0.00550
B4    3    0.328345    0.621662    0.152752    11.00000    0.02525    0.02690 =
         0.02328    0.00293   -0.00220    0.00426

K1    4    0.142096    0.263362    0.226198    11.00000    0.03247    0.04808 =
         0.04034    0.00115    0.00149    0.01061
O1    5    0.330464    0.245151    0.119228    11.00000    0.05637    0.06016 =
         0.06893    0.01439    0.02144    0.03264
O2    5    0.085920    0.173759    0.060711    11.00000    0.07987    0.05924 =
         0.04062    0.00429   -0.00015    0.03099
O3    5   -0.086054    0.254409    0.139429    11.00000    0.04188    0.04127 =
         0.06001    0.00170   -0.01220    0.00641
O4    5   -0.038936    0.341347    0.302586    11.00000    0.04246    0.04472 =
         0.05374    0.01260    0.00920    0.01544
O5    5    0.207722    0.408343    0.352378    11.00000    0.05244    0.05609 =
         0.03211    0.00692   -0.00234    0.00231
O6    5    0.391185    0.334167    0.279585    11.00000    0.03643    0.06361 =
         0.06979    0.02205    0.00200    0.00598
O7    5    0.176871    0.170843    0.368137    11.00000    0.06783    0.10809 =
         0.07813    0.03154   -0.00105    0.01550
C51   1    0.477758    0.332483    0.216724    11.00000    0.03003    0.08934 =
         0.10651    0.03199    0.01164    0.01734
AFIX  23
H51A  2    0.558995    0.338685    0.243183    11.00000   -1.20000
H51B  2    0.479590    0.380647    0.183715    11.00000   -1.20000
AFIX   0
C52   1    0.444069    0.249735    0.161082    11.00000    0.05161    0.08316 =
         0.11303    0.02669    0.03081    0.03851
AFIX  23
H52A  2    0.506282    0.246075    0.119812    11.00000   -1.20000
H52B  2    0.438425    0.201425    0.194375    11.00000   -1.20000
AFIX   0
C53   1    0.295114    0.172469    0.057609    11.00000    0.09482    0.07458 =
         0.07513    0.00360    0.03948    0.04709
AFIX  23
H53A  2    0.277256    0.119607    0.084812    11.00000   -1.20000
H53B  2    0.361485    0.168912    0.019731    11.00000   -1.20000
AFIX   0
C54   1    0.185467    0.180576    0.008915    11.00000    0.11978    0.08525 =
         0.04187    0.00140    0.01526    0.04056
AFIX  23
H54A  2    0.200580    0.236514   -0.012935    11.00000   -1.20000
H54B  2    0.167370    0.134970   -0.039038    11.00000   -1.20000
AFIX   0
C55   1   -0.023657    0.182539    0.019100    11.00000    0.11303    0.06605 =
         0.04797   -0.01097   -0.03320    0.03625
AFIX  23
H55A  2   -0.048976    0.135250   -0.026788    11.00000   -1.20000
H55B  2   -0.009318    0.237193   -0.005130    11.00000   -1.20000
AFIX   0
C56   1   -0.119954    0.180716    0.079545    11.00000    0.06472    0.05621 =
         0.07646   -0.00592   -0.03238    0.01443
AFIX  23
H56A  2   -0.197361    0.180769    0.050368    11.00000   -1.20000
H56B  2   -0.130094    0.128319    0.107360    11.00000   -1.20000
AFIX   0
C57   1   -0.179173    0.263466    0.196024    11.00000    0.02710    0.06403 =
         0.08389    0.02266   -0.00022    0.00614
AFIX  23
H57A  2   -0.193876    0.215267    0.229845    11.00000   -1.20000
H57B  2   -0.254968    0.262780    0.164406    11.00000   -1.20000
AFIX   0
C58   1   -0.140588    0.345977    0.251525    11.00000    0.03575    0.05706 =
         0.07271    0.01847    0.01371    0.02012
AFIX  23
H58A  2   -0.118971    0.393776    0.217613    11.00000   -1.20000
H58B  2   -0.207237    0.356271    0.286838    11.00000   -1.20000
AFIX   0
C59   1    0.003462    0.419043    0.357856    11.00000    0.07333    0.05097 =
         0.04692    0.00517    0.01942    0.02272
AFIX  23
H59A  2   -0.060408    0.429390    0.395771    11.00000   -1.20000
H59B  2    0.024469    0.468008    0.325337    11.00000   -1.20000
AFIX   0
C60   1    0.112389    0.410677    0.407418    11.00000    0.07944    0.05697 =
         0.03388    0.00415    0.00848    0.01533
AFIX  23
H60A  2    0.136038    0.459870    0.451578    11.00000   -1.20000
H60B  2    0.094299    0.357588    0.434251    11.00000   -1.20000
AFIX   0
C61   1    0.319607    0.409833    0.396275    11.00000    0.06975    0.06122 =
         0.04386    0.01095   -0.01980   -0.00058
AFIX  23
H61A  2    0.312000    0.358299    0.425214    11.00000   -1.20000
H61B  2    0.340212    0.460894    0.438565    11.00000   -1.20000
AFIX   0
C62   1    0.416408    0.412089    0.335116    11.00000    0.04637    0.06687 =
         0.06682    0.02311   -0.02344   -0.00721
AFIX  23
H62A  2    0.419789    0.461222    0.303199    11.00000   -1.20000
H62B  2    0.495483    0.419039    0.364988    11.00000   -1.20000
AFIX   0
C63   1    0.285455    0.157556    0.404008    11.00000    0.09161    0.10370 =
         0.08403    0.00625   -0.01364    0.04318
AFIX 137
H63A  2    0.298814    0.101765    0.380391    11.00000   -1.50000
H63B  2    0.279398    0.159068    0.464476    11.00000   -1.50000
H63C  2    0.353033    0.202672    0.391896    11.00000   -1.50000
AFIX   0
C64   1    0.075900    0.107666    0.385937    11.00000    0.09763    0.19258 =
         0.08155    0.05486    0.02078    0.01315
PART 1
AFIX  23
H64A  2    0.060847    0.116737    0.446014    21.00000   -1.20000
H64B  2    0.094407    0.050387    0.373697    21.00000   -1.20000
AFIX  23
PART 0
PART 2
H64C  2    0.103216    0.073149    0.426173   -21.00000   -1.20000
H64D  2    0.016888    0.137150    0.413775   -21.00000   -1.20000
AFIX   0
PART 0
C66   1   -0.009002    0.017093    0.202477    11.00000    0.05936    0.06922 =
         0.18802    0.03610   -0.01947    0.00465
PART 1
AFIX 137
H66A  2    0.012552    0.025062    0.145183    21.00000   -1.50000
H66B  2   -0.086256   -0.023972    0.201701    21.00000   -1.50000
H66C  2    0.053526   -0.004679    0.230212    21.00000   -1.50000
AFIX 137
PART 0
PART 2
H66D  2   -0.032993    0.027081    0.146566   -31.00000   -1.50000
H66E  2   -0.078991   -0.014631    0.228238   -31.00000   -1.50000
H66F  2    0.053785   -0.016153    0.198466   -31.00000   -1.50000
AFIX   0
PART 0
PART 1
O8    5   -0.019625    0.102456    0.249673    31.00000    0.05730    0.05714 =
         0.07961    0.01721   -0.00031    0.01262
C65   1   -0.031544    0.110297    0.337684    21.00000    0.07570    0.10466 =
         0.08768    0.04506    0.03060    0.03126
AFIX  23
H65A  2   -0.097640    0.063519    0.350609    21.00000   -1.20000
H65B  2   -0.055136    0.165015    0.355515    21.00000   -1.20000
AFIX   0
PART 0
PART 2
O8A   5    0.027377    0.081218    0.242320   -31.00000    0.06056    0.05196 =
         0.07764    0.00861    0.01318   -0.00122
C65A  1    0.019051    0.054263    0.320672   -21.00000    0.17719    0.05968 =
         0.08305    0.00570    0.03356   -0.03780
AFIX  23
H65C  2   -0.067455    0.039058    0.332299   -21.00000   -1.20000
H65D  2    0.049686    0.001070    0.318033   -21.00000   -1.20000
AFIX   0
HKLF 4


REM  j19010_refinalised_a.res in P-1
REM wR2 = 0.0461, GooF = S = 1.039, Restrained GooF = 1.040 for all data
REM R1 = 0.0227 for 14293 Fo > 4sig(Fo) and 0.0282 for all 15734 data
REM 613 parameters refined using 1 restraints

END

WGHT      0.0181      0.7135

REM Highest difference peak  0.737,  deepest hole -0.696,  1-sigma level  0.066
Q1    1   0.4295  0.6784  0.2676  11.00000  0.05    0.74
Q2    1   0.4218  0.7780  0.2854  11.00000  0.05    0.63
Q3    1   0.4805  0.7771  0.2210  11.00000  0.05    0.60
Q4    1   0.4181  0.6616  0.2126  11.00000  0.05    0.53
Q5    1   0.6314  1.0021  0.2410  11.00000  0.05    0.50
Q6    1   0.4250  0.7207  0.1816  11.00000  0.05    0.45
Q7    1   0.4597  0.7210  0.2031  11.00000  0.05    0.44
Q8    1  -0.0591  0.2373  0.0991  11.00000  0.05    0.38
Q9    1   0.3371  0.7197  0.2784  11.00000  0.05    0.38
Q10   1   0.2577  0.6355  0.1423  11.00000  0.05    0.38
Q11   1   0.4717  0.8593  0.1666  11.00000  0.05    0.35
Q12   1   0.3451  0.5775  0.1244  11.00000  0.05    0.35
Q13   1   0.0687  0.0985  0.4033  11.00000  0.05    0.35
Q14   1   0.3307  0.6989  0.4047  11.00000  0.05    0.34
Q15   1   0.2677  0.2047  0.0175  11.00000  0.05    0.33
Q16   1   0.3198  0.5855  0.0006  11.00000  0.05    0.33
Q17   1   0.2213  0.6588  0.4432  11.00000  0.05    0.33
Q18   1   0.0361  0.1465  0.3750  11.00000  0.05    0.32
Q19   1   0.5365  0.7206  0.2401  11.00000  0.05    0.32
Q20   1   0.5645  0.9196  0.1526  11.00000  0.05    0.31
;
_shelx_res_checksum              4918
_olex2_submission_special_instructions 'No special instructions were received'
_oxdiff_exptl_absorpt_empirical_details 
;
Empirical correction (ABSPACK) includes:
- Absorption correction using spherical harmonics
- Frame scaling
;
_oxdiff_exptl_absorpt_empirical_full_max 1.175
_oxdiff_exptl_absorpt_empirical_full_min 0.865

# start Validation Reply Form
_vrf_PLAT910_j19010_refinalised  
;
PROBLEM: Missing # of FCF Reflection(s) Below Theta(Min).         25 Note  
RESPONSE: This has been noted, but is not serious. The independent 
reflections/parameters ratio is equal to 25.7, indicating that there are 
no issues with the data collected.
;
# end Validation Reply Form
####################################################################### 
# 
# This file contains crystal structure data downloaded from the 
# Cambridge Structural Database (CSD) hosted by the Cambridge 
# Crystallographic Data Centre (CCDC).
# 
# Full information about CCDC data access policies and citation 
# guidelines are available at http://www.ccdc.cam.ac.uk/access/V1 
# 
# Audit and citation data items may have been added by the CCDC. 
# Please retain this information to preserve the provenance of 
# this file and to allow appropriate attribution of the data. 
# 
#######################################################################

data_twin4_hatomsmoved
_database_code_depnum_ccdc_archive 'CCDC 1979242'
loop_
_audit_author_name
_audit_author_address
'Gary Stephen Nichol'
;The University of Edinburgh
United Kingdom
;
_audit_update_record             
;
2020-01-21 deposited with the CCDC.	2020-09-02 downloaded from the CCDC.
;
_audit_creation_date             2020-01-08
_audit_creation_method           
;
Olex2 1.3
(compiled Nov 21 2019 18:26:39 for OlexSys, GUI svn.r6003)

_shelx_SHELXL_version_number       '2018/3'

olomanov, O.V., Bourhis, L.J., Gildea, R.J, Howard, J.A.K. & Puschmann, H.
 (2009), J. Appl. Cryst. 42, 339-341.
Sheldrick, G.M. (2015). Acta Cryst. A71, 3-8.
Sheldrick, G.M. (2015). Acta Cryst. C71, 3-8.

_publ_contact_author_address      'University of Edinburgh, Joseph Black Building, David Brewster Road, Edinburgh, EH9 3FJ' 
_publ_contact_author_email        'jason.love@ed.ac.uk, Stephen.Thomas@ed.ac.uk'
_publ_contact_author_name         'Liam J. Donnelly, Simon Parsons, Gary S. Nichol, Stephen P. Thomas* and Jason B. Love*'
_publ_contact_author_fax          ?
_publ_contact_author_phone        ?
_publ_requested_journal           ?
_publ_section_title               'Synthesis and Structures of Anionic Rhenium Boryl Polyhydrides and their Catalysis'
_publ_section_abstract            'The anionic rhenium boryl hydride complex, [ReH7(Bpin)3]-, has been synthesized by exhaustive deoxygenation of perrhenate (ReO4-) with HBpin. X-ray diffraction, NMR and IR spectroscopy analysis supports its structure as a polyhydridic Re centre with trigonal planar geometry with respect to the boryl ligands. This complex was applied in the catalytic hydroboration N-heteroaromatic substrates using [NR4][ReO4] as a precatalyst and in the stoichiometric C-H borylation of arenes. The reactivity of  [ReH7(Bpin)3]- was further explored through reactions with 9-BBN or PPh3 to produce the corresponding derivatized complexes. This work represent the first example for the synthesis of Re compounds bearing boron-centred ligands in the Re(III), Re(V) and Re(VII) oxidation states.'

;
_chemical_name_common            ?
_chemical_name_systematic        '[ReH7(Bpin)3][K(18c6)(DME)]'
_chemical_formula_moiety         'C18 H43 B3 O6 Re, C16 H34 K O8'
_chemical_formula_sum            'C34 H77 B3 K O14 Re'
_chemical_formula_weight         967.68
_chemical_melting_point          ?
loop_
_atom_type_symbol
_atom_type_description
_atom_type_scat_dispersion_real
_atom_type_scat_dispersion_imag
_atom_type_scat_source
C C 0.0033 0.0016 'International Tables Vol C Tables 4.2.6.8 and 6.1.1.4'
H H 0.0000 0.0000 'International Tables Vol C Tables 4.2.6.8 and 6.1.1.4'
B B 0.0013 0.0007 'International Tables Vol C Tables 4.2.6.8 and 6.1.1.4'
O O 0.0106 0.0060 'International Tables Vol C Tables 4.2.6.8 and 6.1.1.4'
K K 0.2009 0.2494 'International Tables Vol C Tables 4.2.6.8 and 6.1.1.4'
Re Re -1.0185 7.2310 'International Tables Vol C Tables 4.2.6.8 and 6.1.1.4'

_shelx_space_group_comment       
;
The symmetry employed for this shelxl refinement is uniquely defined
by the following loop, which should always be used as a source of
symmetry information in preference to the above space-group names.
They are only intended as comments.
;
_space_group_crystal_system      monoclinic
_space_group_IT_number           15
_space_group_name_H-M_alt        'C 1 2/c 1'
_space_group_name_Hall           '-C 2yc'
loop_
_space_group_symop_operation_xyz
'x, y, z'
'-x, y, -z+1/2'
'x+1/2, y+1/2, z'
'-x+1/2, y+1/2, -z+1/2'
'-x, -y, -z'
'x, -y, z-1/2'
'-x+1/2, -y+1/2, -z'
'x+1/2, -y+1/2, z-1/2'

_cell_length_a                   13.7160(14)
_cell_length_b                   23.102(2)
_cell_length_c                   14.7725(15)
_cell_angle_alpha                90
_cell_angle_beta                 91.810(3)
_cell_angle_gamma                90
_cell_volume                     4678.6(8)
_cell_formula_units_Z            4
_cell_measurement_reflns_used    9443
_cell_measurement_temperature    100.0
_cell_measurement_theta_max      25.07
_cell_measurement_theta_min      2.24
_shelx_estimated_absorpt_T_max   0.868
_shelx_estimated_absorpt_T_min   0.300
_exptl_absorpt_coefficient_mu    2.741
_exptl_absorpt_correction_T_max  0.429594
_exptl_absorpt_correction_T_min  0.322402
_exptl_absorpt_correction_type   analytical
_exptl_absorpt_process_details   
;
 TWINABS-2012/1 (Bruker,2012) was used for absorption correction.

Final HKLF 4 output contains 316995 reflections, Rint = 0.0922
 (96379 with I > 3sig(I), Rint = 0.0563)
;
_exptl_absorpt_special_details   ?
_exptl_crystal_colour            colourless
_exptl_crystal_colour_primary    colourless
_exptl_crystal_density_diffrn    1.374
_exptl_crystal_density_meas      ?
_exptl_crystal_density_method    ?
_exptl_crystal_description       needle
_exptl_crystal_F_000             2008
loop_
_exptl_crystal_face_index_h
_exptl_crystal_face_index_k
_exptl_crystal_face_index_l
_exptl_crystal_face_perp_dist
1.00 0.00 0.00 0.2810
-1.00 0.00 0.00 0.2880
0.00 -1.00 1.00 0.0250
0.00 1.00 -1.00 0.0150
0.00 1.00 1.00 0.0260
0.00 -1.00 -1.00 0.0240
0.00 -1.00 0.00 0.0270
0.00 1.00 0.00 0.0230

_exptl_crystal_size_max          0.578
_exptl_crystal_size_mid          0.059
_exptl_crystal_size_min          0.053
_exptl_transmission_factor_max   ?
_exptl_transmission_factor_min   ?
_diffrn_reflns_av_R_equivalents  ?
_diffrn_reflns_av_unetI/netI     0.0465
_diffrn_reflns_Laue_measured_fraction_full 0.990
_diffrn_reflns_Laue_measured_fraction_max 0.812
_diffrn_reflns_limit_h_max       18
_diffrn_reflns_limit_h_min       -18
_diffrn_reflns_limit_k_max       28
_diffrn_reflns_limit_k_min       0
_diffrn_reflns_limit_l_max       17
_diffrn_reflns_limit_l_min       0
_diffrn_reflns_number            9312
_diffrn_reflns_point_group_measured_fraction_full 0.990
_diffrn_reflns_point_group_measured_fraction_max 0.812
_diffrn_reflns_theta_full        25.242
_diffrn_reflns_theta_max         28.489
_diffrn_reflns_theta_min         2.239
_diffrn_ambient_temperature      100.0
_diffrn_detector_area_resol_mean ?
_diffrn_measured_fraction_theta_full 0.990
_diffrn_measured_fraction_theta_max 0.812
_diffrn_measurement_device_type  'Bruker D8 VENTURE'
_diffrn_measurement_method       '\f and \w scans'
_diffrn_radiation_type           MoK\a
_diffrn_radiation_wavelength     0.71073
_diffrn_source                   ?
_diffrn_standards_number         0
_reflns_Friedel_coverage         0.000
_reflns_Friedel_fraction_full    .
_reflns_Friedel_fraction_max     .
_reflns_number_gt                8605
_reflns_number_total             9312
_reflns_special_details          
;
 _reflns_Friedel_fraction is defined as the number of unique
 Friedel pairs measured divided by the number that would be
 possible theoretically, ignoring centric projections and
 systematic absences. Completness statistics refer to single and
 composite reflections containing twin component 1 only.
;
_reflns_threshold_expression     'I > 2\s(I)'
_computing_cell_refinement       ?
_computing_data_collection       ?
_computing_data_reduction        ?
_computing_molecular_graphics    'Olex2 1.3 (Dolomanov et al., 2009)'
_computing_publication_material  'Olex2 1.3 (Dolomanov et al., 2009)'
_computing_structure_refinement  'SHELXL 2018/3 (Sheldrick, 2015)'
_computing_structure_solution    'SHELXT  (Sheldrick, 2015)'
_refine_diff_density_max         1.332
_refine_diff_density_min         -2.414
_refine_diff_density_rms         0.145
_refine_ls_extinction_coef       .
_refine_ls_extinction_method     none
_refine_ls_goodness_of_fit_ref   1.149
_refine_ls_hydrogen_treatment    constr
_refine_ls_matrix_type           full
_refine_ls_number_parameters     235
_refine_ls_number_reflns         9312
_refine_ls_number_restraints     4
_refine_ls_R_factor_all          0.0764
_refine_ls_R_factor_gt           0.0632
_refine_ls_restrained_S_all      1.151
_refine_ls_shift/su_max          0.000
_refine_ls_shift/su_mean         0.000
_refine_ls_structure_factor_coef Fsqd
_refine_ls_weighting_details     
'w=1/[\s^2^(Fo^2^)+100.0126P] where P=(Fo^2^+2Fc^2^)/3'
_refine_ls_weighting_scheme      calc
_refine_ls_wR_factor_gt          0.1256
_refine_ls_wR_factor_ref         0.1304
_refine_special_details          
;

Refined as a 2-component twin (twinned data refinement, scales: 0.5325(19) 0.4675(19)).
The distances between Re1 and HA and HB were restrained to 1.7 \%A (esd 0.01) by use of a 
DFIX command and the distances between B1 and HA and HB were restrained to 1.3 \%A (esd 0.01). 
The geometry of the Re1, HA, HB, B1 ring was fixed using an AFIX 1 command.

;

_atom_sites_solution_hydrogens   mixed
_atom_sites_solution_primary     dual
_atom_sites_solution_secondary   ?
loop_
_atom_site_label
_atom_site_type_symbol
_atom_site_fract_x
_atom_site_fract_y
_atom_site_fract_z
_atom_site_U_iso_or_equiv
_atom_site_adp_type
_atom_site_occupancy
_atom_site_site_symmetry_order
_atom_site_calc_flag
_atom_site_refinement_flags_posn
_atom_site_refinement_flags_adp
_atom_site_refinement_flags_occupancy
_atom_site_disorder_assembly
_atom_site_disorder_group
Re1 Re 0.500000 0.681570 0.250000 0.028 Uani 1 2 d DS T P . .
H2 H 0.575350 0.729130 0.205610 0.034 Uiso 1 1 d . U . . .
H H 0.500000 0.624440 0.250000 0.034 Uiso 1 2 d S U P . .
O7 O 0.5585(5) 0.8092(3) 0.3068(5) 0.0306(15) Uani 1 1 d . . . . .
O6 O 0.3514(5) 0.5871(3) 0.1754(5) 0.0330(17) Uani 1 1 d . . . . .
O5 O 0.2900(5) 0.6501(3) 0.2841(7) 0.049(2) Uani 1 1 d . . . . .
C15 C 0.5262(8) 0.8690(4) 0.2995(7) 0.029(2) Uani 1 1 d . . . . .
C16 C 0.4644(9) 0.8799(5) 0.3863(8) 0.037(3) Uani 1 1 d . . . . .
H16A H 0.439578 0.919643 0.385394 0.056 Uiso 1 1 calc R U . . .
H16B H 0.505751 0.873958 0.440815 0.056 Uiso 1 1 calc R U . . .
H16C H 0.409449 0.852731 0.386544 0.056 Uiso 1 1 calc R U . . .
C17 C 0.6070(10) 0.9091(5) 0.3059(9) 0.047(3) Uani 1 1 d . . . . .
H17A H 0.659791 0.895301 0.268337 0.070 Uiso 1 1 calc R U . . .
H17B H 0.630504 0.911794 0.369123 0.070 Uiso 1 1 calc R U . . .
H17C H 0.585331 0.947306 0.284767 0.070 Uiso 1 1 calc R U . . .
C11 C 0.2382(10) 0.5623(6) 0.3528(9) 0.049(3) Uani 1 1 d . . . . .
H11A H 0.303326 0.544832 0.352855 0.074 Uiso 1 1 calc R U . . .
H11B H 0.188705 0.531712 0.349606 0.074 Uiso 1 1 calc R U . . .
H11C H 0.230976 0.584742 0.408457 0.074 Uiso 1 1 calc R U . . .
C13 C 0.2353(9) 0.5136(5) 0.1563(8) 0.045(3) Uani 1 1 d . . . . .
H13A H 0.266743 0.500332 0.101387 0.067 Uiso 1 1 calc R U . . .
H13B H 0.164722 0.507337 0.149892 0.067 Uiso 1 1 calc R U . . .
H13C H 0.261203 0.491701 0.208589 0.067 Uiso 1 1 calc R U . . .
C9 C 0.2246(8) 0.6037(5) 0.2677(10) 0.047(3) Uani 1 1 d . . . . .
C10 C 0.2556(8) 0.5772(5) 0.1703(9) 0.039(3) Uani 1 1 d . . . . .
C12 C 0.1306(8) 0.6287(6) 0.2691(14) 0.076(5) Uani 1 1 d . . . . .
H12A H 0.118844 0.643610 0.329900 0.115 Uiso 1 1 calc R U . . .
H12B H 0.081521 0.599209 0.253211 0.115 Uiso 1 1 calc R U . . .
H12C H 0.126090 0.660435 0.225240 0.115 Uiso 1 1 calc R U . . .
C14 C 0.2171(10) 0.6115(6) 0.0829(11) 0.069(4) Uani 1 1 d . . . . .
H14A H 0.230006 0.652924 0.090964 0.104 Uiso 1 1 calc R U . . .
H14B H 0.146775 0.605231 0.074142 0.104 Uiso 1 1 calc R U . . .
H14C H 0.250862 0.597429 0.029694 0.104 Uiso 1 1 calc R U . . .
B1 B 0.369080 0.635470 0.234200 0.025 Uani 1 1 d D . . . .
HA H 0.430500 0.632730 0.302540 0.029 Uiso 1 1 d D U . . .
HB H 0.400560 0.676060 0.176380 0.029 Uiso 1 1 d D U . . .
B2 B 0.500000 0.7754(6) 0.250000 0.023(3) Uani 1 2 d S T P . .
K1 K 0.000000 0.83502(11) 0.250000 0.0228(5) Uani 1 2 d S T P . .
O3 O 0.1836(5) 0.8363(3) 0.3137(5) 0.0269(15) Uani 1 1 d . . . . .
O1 O -0.0431(4) 0.7977(3) 0.0649(4) 0.0289(15) Uani 1 1 d . . . . .
O2 O 0.1268(5) 0.7706(3) 0.1485(5) 0.0295(15) Uani 1 1 d . . . . .
O4 O 0.0092(8) 0.9364(3) 0.1463(6) 0.059(3) Uani 1 1 d . . . . .
C6 C 0.2333(7) 0.7881(5) 0.2777(7) 0.031(2) Uani 1 1 d . . . . .
H6A H 0.208097 0.751989 0.304511 0.037 Uiso 1 1 calc R U . . .
H6B H 0.303723 0.790945 0.293987 0.037 Uiso 1 1 calc R U . . .
C4 C 0.1067(7) 0.7650(5) 0.0465(7) 0.030(2) Uani 1 1 d . . . . .
H4A H 0.120498 0.802214 0.016042 0.036 Uiso 1 1 calc R U . . .
H4B H 0.149094 0.734835 0.020987 0.036 Uiso 1 1 calc R U . . .
C2 C -0.1358(7) 0.7940(5) 0.0327(7) 0.035(2) Uani 1 1 d . . . . .
H2A H -0.164275 0.755649 0.046006 0.042 Uiso 1 1 calc R U . . .
H2B H -0.139726 0.800682 -0.033495 0.042 Uiso 1 1 calc R U . . .
C1 C -0.1869(7) 0.8411(5) 0.0825(7) 0.034(2) Uani 1 1 d . . . . .
H1A H -0.256086 0.841824 0.061331 0.040 Uiso 1 1 calc R U . . .
H1B H -0.157639 0.878671 0.065743 0.040 Uiso 1 1 calc R U . . .
C5 C 0.2190(7) 0.7854(5) 0.1698(7) 0.032(2) Uani 1 1 d . . . . .
H5A H 0.233692 0.823707 0.143351 0.039 Uiso 1 1 calc R U . . .
H5B H 0.264288 0.756669 0.144734 0.039 Uiso 1 1 calc R U . . .
C3 C 0.0093(7) 0.7502(4) 0.0327(7) 0.030(2) Uani 1 1 d . . . . .
H3A H -0.006343 0.714664 0.066686 0.036 Uiso 1 1 calc R U . . .
H3B H -0.005979 0.743642 -0.032437 0.036 Uiso 1 1 calc R U . . .
C8 C 0.0243(10) 0.9841(5) 0.2060(9) 0.048(3) Uani 1 1 d . . . . .
H8A H 0.003714 1.019528 0.173066 0.058 Uiso 1 1 calc R U . . .
H8B H 0.095409 0.987414 0.218763 0.058 Uiso 1 1 calc R U . . .
C7 C 0.0614(11) 0.9332(6) 0.0638(9) 0.053(4) Uani 1 1 d . . . . .
H7A H 0.126889 0.917776 0.076621 0.079 Uiso 1 1 calc R U . . .
H7B H 0.066481 0.972040 0.037547 0.079 Uiso 1 1 calc R U . . .
H7C H 0.026345 0.907747 0.020911 0.079 Uiso 1 1 calc R U . . .

loop_
_atom_site_aniso_label
_atom_site_aniso_U_11
_atom_site_aniso_U_22
_atom_site_aniso_U_33
_atom_site_aniso_U_23
_atom_site_aniso_U_13
_atom_site_aniso_U_12
Re1 0.030 0.020 0.035 0.000 0.015 0.000
O7 0.025(3) 0.021(3) 0.045(4) 0.007(3) -0.004(3) -0.003(3)
O6 0.029(4) 0.026(3) 0.043(5) 0.000(3) -0.006(3) -0.010(3)
O5 0.016(4) 0.037(4) 0.093(7) -0.026(4) 0.004(4) -0.007(3)
C15 0.040(6) 0.023(5) 0.022(6) 0.000(4) -0.005(5) -0.002(4)
C16 0.048(7) 0.031(5) 0.033(6) 0.001(5) 0.001(5) -0.004(5)
C17 0.062(8) 0.035(6) 0.043(7) 0.006(5) 0.000(6) -0.015(5)
C11 0.046(7) 0.057(8) 0.044(8) -0.014(6) 0.001(6) -0.004(6)
C13 0.048(7) 0.046(6) 0.040(7) 0.001(5) -0.008(5) -0.025(6)
C9 0.019(5) 0.032(5) 0.090(9) -0.001(6) -0.006(6) -0.005(4)
C10 0.023(5) 0.036(6) 0.058(8) 0.006(5) -0.007(5) -0.012(4)
C12 0.016(5) 0.056(8) 0.158(17) 0.005(10) 0.010(8) -0.006(5)
C14 0.034(7) 0.074(9) 0.097(12) 0.030(8) -0.030(7) -0.018(6)
B1 0.013 0.017 0.043 -0.012 -0.012 0.003
B2 0.017(6) 0.019(6) 0.032(9) 0.000 0.000(6) 0.000
K1 0.0250(13) 0.0226(13) 0.0210(12) 0.000 0.0057(12) 0.000
O3 0.022(3) 0.030(3) 0.029(4) -0.006(3) 0.008(3) 0.001(2)
O1 0.022(3) 0.035(3) 0.030(4) -0.007(3) 0.005(3) 0.001(3)
O2 0.026(3) 0.042(4) 0.020(4) -0.005(3) 0.005(3) 0.001(3)
O4 0.092(7) 0.033(4) 0.054(6) -0.004(4) 0.030(5) -0.008(4)
C6 0.023(5) 0.041(6) 0.028(6) -0.007(5) 0.003(4) 0.004(4)
C4 0.028(5) 0.041(5) 0.021(5) -0.003(4) 0.009(4) 0.007(4)
C2 0.021(5) 0.061(7) 0.025(6) -0.004(5) 0.004(4) -0.002(4)
C1 0.022(5) 0.054(6) 0.025(6) 0.008(5) 0.001(4) 0.001(4)
C5 0.015(4) 0.055(7) 0.027(6) -0.005(5) 0.005(4) 0.009(4)
C3 0.032(5) 0.031(5) 0.028(5) 0.001(4) 0.008(4) 0.004(4)
C8 0.066(8) 0.025(5) 0.053(8) 0.004(5) 0.002(6) -0.005(5)
C7 0.068(9) 0.045(7) 0.047(8) 0.000(6) 0.028(7) -0.008(6)

_geom_special_details            
;
 All esds (except the esd in the dihedral angle between two l.s. planes)
 are estimated using the full covariance matrix.  The cell esds are taken
 into account individually in the estimation of esds in distances, angles
 and torsion angles; correlations between esds in cell parameters are only
 used when they are defined by crystal symmetry.  An approximate (isotropic)
 treatment of cell esds is used for estimating esds involving l.s. planes.
;
loop_
_geom_bond_atom_site_label_1
_geom_bond_atom_site_label_2
_geom_bond_distance
_geom_bond_site_symmetry_2
_geom_bond_publ_flag
Re1 H2 1.6578 . ?
Re1 H 1.3198 . ?
Re1 B1 2.0945 . ?
Re1 B1 2.0945 2_655 ?
Re1 HA 1.6825 . ?
Re1 HB 1.7221 . ?
O7 C15 1.453(11) . ?
O7 B2 1.384(11) . ?
O6 C10 1.335(12) . ?
O6 B1 1.432(7) . ?
O5 C9 1.413(13) . ?
O5 B1 1.373(8) . ?
C15 C15 1.61(2) 2_655 ?
C15 C16 1.580(15) . ?
C15 C17 1.445(15) . ?
C16 H16A 0.9800 . ?
C16 H16B 0.9800 . ?
C16 H16C 0.9800 . ?
C17 H17A 0.9800 . ?
C17 H17B 0.9800 . ?
C17 H17C 0.9800 . ?
C11 H11A 0.9800 . ?
C11 H11B 0.9800 . ?
C11 H11C 0.9800 . ?
C11 C9 1.586(19) . ?
C13 H13A 0.9800 . ?
C13 H13B 0.9800 . ?
C13 H13C 0.9800 . ?
C13 C10 1.510(16) . ?
C9 C10 1.631(18) . ?
C9 C12 1.414(15) . ?
C10 C14 1.591(17) . ?
C12 H12A 0.9800 . ?
C12 H12B 0.9800 . ?
C12 H12C 0.9800 . ?
C14 H14A 0.9800 . ?
C14 H14B 0.9800 . ?
C14 H14C 0.9800 . ?
B1 HA 1.2958 . ?
B1 HB 1.3486 . ?
B2 H2 1.6375 . ?
K1 O3 2.660(7) . ?
K1 O3 2.660(7) 2 ?
K1 O1 2.910(6) 2 ?
K1 O1 2.910(6) . ?
K1 O2 2.767(6) . ?
K1 O2 2.766(6) 2 ?
K1 O4 2.804(9) . ?
K1 O4 2.804(9) 2 ?
O3 C6 1.418(11) . ?
O3 C1 1.537(12) 2 ?
O1 C2 1.346(12) . ?
O1 C3 1.402(11) . ?
O2 C4 1.529(12) . ?
O2 C5 1.339(12) . ?
O4 C8 1.421(14) . ?
O4 C7 1.434(14) . ?
C6 H6A 0.9900 . ?
C6 H6B 0.9900 . ?
C6 C5 1.601(14) . ?
C4 H4A 0.9900 . ?
C4 H4B 0.9900 . ?
C4 C3 1.388(14) . ?
C2 H2A 0.9900 . ?
C2 H2B 0.9900 . ?
C2 C1 1.500(15) . ?
C1 H1A 0.9900 . ?
C1 H1B 0.9900 . ?
C5 H5A 0.9900 . ?
C5 H5B 0.9900 . ?
C3 H3A 0.9900 . ?
C3 H3B 0.9900 . ?
C8 C8 1.48(2) 2 ?
C8 H8A 0.9900 . ?
C8 H8B 0.9900 . ?
C7 H7A 0.9800 . ?
C7 H7B 0.9800 . ?
C7 H7C 0.9800 . ?

loop_
_geom_angle_atom_site_label_1
_geom_angle_atom_site_label_2
_geom_angle_atom_site_label_3
_geom_angle
_geom_angle_site_symmetry_1
_geom_angle_site_symmetry_3
_geom_angle_publ_flag
H2 Re1 H 131.5 . . ?
H2 Re1 HA 175.1 . . ?
H2 Re1 HB 106.9 . . ?
H Re1 HA 47.9 . . ?
H Re1 HB 85.8 . . ?
B1 Re1 H2 80.7 2_655 . ?
B1 Re1 H2 146.7 . . ?
B1 Re1 H 59.4 . . ?
B1 Re1 H 59.4 2_655 . ?
B1 Re1 B1 118.9 . 2_655 ?
B1 Re1 HA 38.2 . . ?
B1 Re1 HA 96.0 2_655 . ?
B1 Re1 HB 133.8 2_655 . ?
B1 Re1 HB 39.9 . . ?
HA Re1 HB 78.0 . . ?
B2 O7 C15 108.8(8) . . ?
C10 O6 B1 108.3(7) . . ?
B1 O5 C9 103.2(7) . . ?
O7 C15 C15 101.2(5) . 2_655 ?
O7 C15 C16 105.2(8) . . ?
C16 C15 C15 120.1(11) . 2_655 ?
C17 C15 O7 111.9(9) . . ?
C17 C15 C15 112.3(9) . 2_655 ?
C17 C15 C16 105.9(9) . . ?
C15 C16 H16A 109.5 . . ?
C15 C16 H16B 109.5 . . ?
C15 C16 H16C 109.5 . . ?
H16A C16 H16B 109.5 . . ?
H16A C16 H16C 109.5 . . ?
H16B C16 H16C 109.5 . . ?
C15 C17 H17A 109.5 . . ?
C15 C17 H17B 109.5 . . ?
C15 C17 H17C 109.5 . . ?
H17A C17 H17B 109.5 . . ?
H17A C17 H17C 109.5 . . ?
H17B C17 H17C 109.5 . . ?
H11A C11 H11B 109.5 . . ?
H11A C11 H11C 109.5 . . ?
H11B C11 H11C 109.5 . . ?
C9 C11 H11A 109.5 . . ?
C9 C11 H11B 109.5 . . ?
C9 C11 H11C 109.5 . . ?
H13A C13 H13B 109.5 . . ?
H13A C13 H13C 109.5 . . ?
H13B C13 H13C 109.5 . . ?
C10 C13 H13A 109.5 . . ?
C10 C13 H13B 109.5 . . ?
C10 C13 H13C 109.5 . . ?
O5 C9 C11 105.3(11) . . ?
O5 C9 C10 104.7(9) . . ?
O5 C9 C12 105.2(9) . . ?
C11 C9 C10 116.4(9) . . ?
C12 C9 C11 108.6(12) . . ?
C12 C9 C10 115.4(13) . . ?
O6 C10 C13 110.6(10) . . ?
O6 C10 C9 99.8(9) . . ?
O6 C10 C14 105.1(9) . . ?
C13 C10 C9 115.8(10) . . ?
C13 C10 C14 108.6(11) . . ?
C14 C10 C9 116.1(10) . . ?
C9 C12 H12A 109.5 . . ?
C9 C12 H12B 109.5 . . ?
C9 C12 H12C 109.5 . . ?
H12A C12 H12B 109.5 . . ?
H12A C12 H12C 109.5 . . ?
H12B C12 H12C 109.5 . . ?
C10 C14 H14A 109.5 . . ?
C10 C14 H14B 109.5 . . ?
C10 C14 H14C 109.5 . . ?
H14A C14 H14B 109.5 . . ?
H14A C14 H14C 109.5 . . ?
H14B C14 H14C 109.5 . . ?
Re1 B1 HA 53.4 . . ?
Re1 B1 HB 55.0 . . ?
O6 B1 Re1 126.3(3) . . ?
O6 B1 HA 121.9 . . ?
O6 B1 HB 102.1 . . ?
O5 B1 Re1 120.3(3) . . ?
O5 B1 O6 113.4(4) . . ?
O5 B1 HA 95.7 . . ?
O5 B1 HB 116.3 . . ?
HA B1 HB 108.3 . . ?
O7 B2 H2 119.1 2_655 . ?
O7 B2 H2 104.5 . . ?
O7 B2 O7 111.2(11) . 2_655 ?
O3 K1 O3 178.7(3) . 2 ?
O3 K1 O1 119.84(18) . . ?
O3 K1 O1 60.59(19) 2 . ?
O3 K1 O1 60.59(19) . 2 ?
O3 K1 O1 119.84(18) 2 2 ?
O3 K1 O2 114.7(2) 2 . ?
O3 K1 O2 66.0(2) . . ?
O3 K1 O2 66.0(2) 2 2 ?
O3 K1 O2 114.7(2) . 2 ?
O3 K1 O4 81.7(3) . 2 ?
O3 K1 O4 97.2(3) 2 2 ?
O3 K1 O4 81.7(3) 2 . ?
O3 K1 O4 97.2(3) . . ?
O1 K1 O1 145.5(3) 2 . ?
O2 K1 O1 103.7(2) 2 . ?
O2 K1 O1 103.7(2) . 2 ?
O2 K1 O1 56.19(19) . . ?
O2 K1 O1 56.19(19) 2 2 ?
O2 K1 O2 114.9(3) 2 . ?
O2 K1 O4 96.5(2) . . ?
O2 K1 O4 141.8(2) 2 . ?
O2 K1 O4 96.5(2) 2 2 ?
O2 K1 O4 141.8(2) . 2 ?
O4 K1 O1 138.6(2) 2 . ?
O4 K1 O1 75.3(2) . . ?
O4 K1 O1 75.3(2) 2 2 ?
O4 K1 O1 138.6(2) . 2 ?
O4 K1 O4 66.6(4) . 2 ?
C6 O3 K1 108.7(6) . . ?
C6 O3 C1 115.6(8) . 2 ?
C1 O3 K1 110.6(5) 2 . ?
C2 O1 K1 120.8(6) . . ?
C2 O1 C3 108.7(8) . . ?
C3 O1 K1 117.3(6) . . ?
C4 O2 K1 118.9(5) . . ?
C5 O2 K1 109.8(6) . . ?
C5 O2 C4 113.1(7) . . ?
C8 O4 K1 108.4(7) . . ?
C8 O4 C7 120.0(10) . . ?
C7 O4 K1 117.0(7) . . ?
O3 C6 H6A 109.5 . . ?
O3 C6 H6B 109.5 . . ?
O3 C6 C5 110.9(8) . . ?
H6A C6 H6B 108.0 . . ?
C5 C6 H6A 109.5 . . ?
C5 C6 H6B 109.5 . . ?
O2 C4 H4A 110.1 . . ?
O2 C4 H4B 110.1 . . ?
H4A C4 H4B 108.4 . . ?
C3 C4 O2 107.9(8) . . ?
C3 C4 H4A 110.1 . . ?
C3 C4 H4B 110.1 . . ?
O1 C2 H2A 111.1 . . ?
O1 C2 H2B 111.1 . . ?
O1 C2 C1 103.4(9) . . ?
H2A C2 H2B 109.0 . . ?
C1 C2 H2A 111.1 . . ?
C1 C2 H2B 111.1 . . ?
O3 C1 H1A 108.3 2 . ?
O3 C1 H1B 108.3 2 . ?
C2 C1 O3 115.9(9) . 2 ?
C2 C1 H1A 108.3 . . ?
C2 C1 H1B 108.3 . . ?
H1A C1 H1B 107.4 . . ?
O2 C5 C6 109.3(8) . . ?
O2 C5 H5A 109.8 . . ?
O2 C5 H5B 109.8 . . ?
C6 C5 H5A 109.8 . . ?
C6 C5 H5B 109.8 . . ?
H5A C5 H5B 108.3 . . ?
O1 C3 H3A 110.7 . . ?
O1 C3 H3B 110.7 . . ?
C4 C3 O1 105.0(8) . . ?
C4 C3 H3A 110.7 . . ?
C4 C3 H3B 110.7 . . ?
H3A C3 H3B 108.8 . . ?
O4 C8 C8 119.0(9) . 2 ?
O4 C8 H8A 107.6 . . ?
O4 C8 H8B 107.6 . . ?
C8 C8 H8A 107.6 2 . ?
C8 C8 H8B 107.6 2 . ?
H8A C8 H8B 107.0 . . ?
O4 C7 H7A 109.5 . . ?
O4 C7 H7B 109.5 . . ?
O4 C7 H7C 109.5 . . ?
H7A C7 H7B 109.5 . . ?
H7A C7 H7C 109.5 . . ?
H7B C7 H7C 109.5 . . ?

loop_
_geom_torsion_atom_site_label_1
_geom_torsion_atom_site_label_2
_geom_torsion_atom_site_label_3
_geom_torsion_atom_site_label_4
_geom_torsion
_geom_torsion_site_symmetry_1
_geom_torsion_site_symmetry_2
_geom_torsion_site_symmetry_3
_geom_torsion_site_symmetry_4
_geom_torsion_publ_flag
O5 C9 C10 O6 32.8(11) . . . . ?
O5 C9 C10 C13 151.4(10) . . . . ?
O5 C9 C10 C14 -79.5(11) . . . . ?
C15 O7 B2 O7 10.4(5) . . . 2_655 ?
C11 C9 C10 O6 -83.0(11) . . . . ?
C11 C9 C10 C13 35.6(15) . . . . ?
C11 C9 C10 C14 164.7(9) . . . . ?
C9 O5 B1 Re1 -169.4(6) . . . . ?
C9 O5 B1 O6 9.6(9) . . . . ?
C10 O6 B1 Re1 -167.5(6) . . . . ?
C10 O6 B1 O5 13.6(9) . . . . ?
C12 C9 C10 O6 148.0(10) . . . . ?
C12 C9 C10 C13 -93.4(13) . . . . ?
C12 C9 C10 C14 35.7(14) . . . . ?
B1 O6 C10 C13 -148.8(9) . . . . ?
B1 O6 C10 C9 -26.4(9) . . . . ?
B1 O6 C10 C14 94.2(10) . . . . ?
B1 O5 C9 C11 98.7(10) . . . . ?
B1 O5 C9 C10 -24.6(10) . . . . ?
B1 O5 C9 C12 -146.7(12) . . . . ?
B2 O7 C15 C15 -24.2(11) . . . 2_655 ?
B2 O7 C15 C16 101.5(8) . . . . ?
B2 O7 C15 C17 -144.0(8) . . . . ?
K1 O3 C6 C5 51.4(8) . . . . ?
K1 O1 C2 C1 31.8(10) . . . . ?
K1 O1 C3 C4 -54.7(9) . . . . ?
K1 O2 C4 C3 -48.3(9) . . . . ?
K1 O2 C5 C6 46.4(9) . . . . ?
K1 O4 C8 C8 -37.1(17) . . . 2 ?
O3 C6 C5 O2 -70.8(10) . . . . ?
O1 C2 C1 O3 -59.3(11) . . . 2 ?
O2 C4 C3 O1 64.1(9) . . . . ?
C4 O2 C5 C6 -178.2(8) . . . . ?
C2 O1 C3 C4 163.8(8) . . . . ?
C1 O3 C6 C5 176.3(7) 2 . . . ?
C5 O2 C4 C3 -179.3(9) . . . . ?
C3 O1 C2 C1 171.8(8) . . . . ?
C7 O4 C8 C8 -175.2(14) . . . 2 ?

_shelx_res_file                  
;
TITL twin4_a.res in C2/c
    twin4_hatomsmoved.res
    created by SHELXL-2018/3 at 12:57:51 on 08-Jan-2020
REM Old TITL twin4 in C2/c
REM SHELXT solution in C2/c
REM R1 0.159, Rweak 0.051, Alpha 0.039, Orientation as input
REM Formula found by SHELXT: C33 B4 O14 K Re
CELL 0.71073 13.716 23.1023 14.7725 90 91.81 90
ZERR 4 0.0014 0.0023 0.0015 0 0.003 0
LATT 7
SYMM -X,+Y,0.5-Z
SFAC C H B O K Re
UNIT 136 308 12 56 4 4
EQIV $1 -X,+Y,0.5-Z
DFIX 1.7 0.01 Re1 Ha Re1 Hb
DFIX 1.3 0.01 B1 Ha B1 Hb

L.S. 10 0
PLAN  10
SIZE 0.053 0.059 0.578
TEMP -173.15
CONF
FREE Re1 B2
FREE B1 Hb
FREE B1 Ha
FREE K1 C6_$1
FREE K1 C6
FREE K1 C5_$1
FREE K1 C5
FREE K1 C8_$1
FREE K1 C8
FREE K1 C1_$1
FREE K1 C1
BOND $H
list 4
MORE -1
fmap 2 53
acta
REM <olex2.extras>
REM <HklSrc "%.\\twin4_hatomsmoved.hkl">
REM </olex2.extras>

WGHT    0.000000  100.012604
BASF   0.46752
FVAR       0.13616
AFIX   1
RE1   6    0.500000    0.681570    0.250000    10.50000    0.03028    0.01977 =
         0.03460    0.00000    0.01493    0.00000
AFIX   1
H2    2    0.575350    0.729130    0.205610    11.00000   -1.20000
AFIX   1
H     2    0.500000    0.624440    0.250000    10.50000   -1.20000
AFIX   0
O7    4    0.558520    0.809207    0.306772    11.00000    0.02483    0.02129 =
         0.04526    0.00676   -0.00442   -0.00338
O6    4    0.351448    0.587101    0.175357    11.00000    0.02932    0.02648 =
         0.04285    0.00043   -0.00603   -0.00959
O5    4    0.290019    0.650101    0.284088    11.00000    0.01649    0.03708 =
         0.09290   -0.02570    0.00362   -0.00690
C15   1    0.526195    0.868952    0.299452    11.00000    0.04031    0.02330 =
         0.02170    0.00010   -0.00473   -0.00248
C16   1    0.464373    0.879856    0.386298    11.00000    0.04773    0.03129 =
         0.03309    0.00059    0.00148   -0.00427
AFIX 137
H16A  2    0.439578    0.919643    0.385394    11.00000   -1.50000
H16B  2    0.505751    0.873958    0.440815    11.00000   -1.50000
H16C  2    0.409449    0.852731    0.386544    11.00000   -1.50000
AFIX   0
C17   1    0.606953    0.909066    0.305942    11.00000    0.06247    0.03481 =
         0.04252    0.00630    0.00047   -0.01498
AFIX 137
H17A  2    0.659791    0.895301    0.268337    11.00000   -1.50000
H17B  2    0.630504    0.911794    0.369123    11.00000   -1.50000
H17C  2    0.585331    0.947306    0.284767    11.00000   -1.50000
AFIX   0
C11   1    0.238209    0.562294    0.352782    11.00000    0.04576    0.05739 =
         0.04397   -0.01386    0.00116   -0.00434
AFIX 137
H11A  2    0.303326    0.544832    0.352855    11.00000   -1.50000
H11B  2    0.188705    0.531712    0.349606    11.00000   -1.50000
H11C  2    0.230976    0.584742    0.408457    11.00000   -1.50000
AFIX   0
C13   1    0.235276    0.513564    0.156322    11.00000    0.04803    0.04607 =
         0.04025    0.00065   -0.00816   -0.02496
AFIX 137
H13A  2    0.266743    0.500332    0.101387    11.00000   -1.50000
H13B  2    0.164722    0.507337    0.149892    11.00000   -1.50000
H13C  2    0.261203    0.491701    0.208589    11.00000   -1.50000
AFIX   0
C9    1    0.224647    0.603719    0.267695    11.00000    0.01937    0.03214 =
         0.08969   -0.00058   -0.00551   -0.00537
C10   1    0.255553    0.577224    0.170334    11.00000    0.02337    0.03615 =
         0.05833    0.00628   -0.00748   -0.01232
C12   1    0.130555    0.628657    0.269121    11.00000    0.01616    0.05597 =
         0.15764    0.00505    0.01045   -0.00553
AFIX 137
H12A  2    0.118844    0.643610    0.329900    11.00000   -1.50000
H12B  2    0.081521    0.599209    0.253211    11.00000   -1.50000
H12C  2    0.126090    0.660435    0.225240    11.00000   -1.50000
AFIX   0
C14   1    0.217109    0.611491    0.082891    11.00000    0.03403    0.07413 =
         0.09712    0.02974   -0.03030   -0.01823
AFIX 137
H14A  2    0.230006    0.652924    0.090964    11.00000   -1.50000
H14B  2    0.146775    0.605231    0.074142    11.00000   -1.50000
H14C  2    0.250862    0.597429    0.029694    11.00000   -1.50000
AFIX   1
B1    3    0.369080    0.635470    0.234200    11.00000    0.01290    0.01741 =
         0.04261   -0.01189   -0.01153    0.00304
AFIX   1
HA    2    0.430500    0.632730    0.302540    11.00000   -1.20000
AFIX   1
HB    2    0.400560    0.676060    0.176380    11.00000   -1.20000
AFIX   0
B2    3    0.500000    0.775356    0.250000    10.50000    0.01696    0.01917 =
         0.03184    0.00000    0.00028    0.00000

K1    5    0.000000    0.835021    0.250000    10.50000    0.02501    0.02264 =
         0.02100    0.00000    0.00574    0.00000
O3    4    0.183592    0.836292    0.313672    11.00000    0.02206    0.03043 =
         0.02863   -0.00554    0.00767    0.00144
O1    4   -0.043138    0.797653    0.064894    11.00000    0.02241    0.03507 =
         0.02953   -0.00662    0.00534    0.00136
O2    4    0.126753    0.770567    0.148480    11.00000    0.02639    0.04216 =
         0.02033   -0.00496    0.00529    0.00092
O4    4    0.009248    0.936442    0.146344    11.00000    0.09215    0.03331 =
         0.05383   -0.00351    0.03029   -0.00806
C6    1    0.233323    0.788068    0.277689    11.00000    0.02285    0.04129 =
         0.02784   -0.00717    0.00275    0.00415
AFIX  23
H6A   2    0.208097    0.751989    0.304511    11.00000   -1.20000
H6B   2    0.303723    0.790945    0.293987    11.00000   -1.20000
AFIX   0
C4    1    0.106730    0.765047    0.046452    11.00000    0.02781    0.04098 =
         0.02103   -0.00297    0.00873    0.00690
AFIX  23
H4A   2    0.120498    0.802214    0.016042    11.00000   -1.20000
H4B   2    0.149094    0.734835    0.020987    11.00000   -1.20000
AFIX   0
C2    1   -0.135850    0.793993    0.032716    11.00000    0.02072    0.06064 =
         0.02505   -0.00388    0.00406   -0.00221
AFIX  23
H2A   2   -0.164275    0.755649    0.046006    11.00000   -1.20000
H2B   2   -0.139726    0.800682   -0.033495    11.00000   -1.20000
AFIX   0
C1    1   -0.186891    0.841147    0.082507    11.00000    0.02153    0.05395 =
         0.02547    0.00790    0.00150    0.00057
AFIX  23
H1A   2   -0.256086    0.841824    0.061331    11.00000   -1.20000
H1B   2   -0.157639    0.878671    0.065743    11.00000   -1.20000
AFIX   0
C5    1    0.218971    0.785443    0.169821    11.00000    0.01490    0.05467 =
         0.02738   -0.00547    0.00516    0.00901
AFIX  23
H5A   2    0.233692    0.823707    0.143351    11.00000   -1.20000
H5B   2    0.264288    0.756669    0.144734    11.00000   -1.20000
AFIX   0
C3    1    0.009345    0.750221    0.032690    11.00000    0.03151    0.03061 =
         0.02822    0.00093    0.00837    0.00356
AFIX  23
H3A   2   -0.006343    0.714664    0.066686    11.00000   -1.20000
H3B   2   -0.005979    0.743642   -0.032437    11.00000   -1.20000
AFIX   0
C8    1    0.024339    0.984051    0.206023    11.00000    0.06588    0.02530 =
         0.05258    0.00446    0.00175   -0.00461
AFIX  23
H8A   2    0.003714    1.019528    0.173066    11.00000   -1.20000
H8B   2    0.095409    0.987414    0.218763    11.00000   -1.20000
AFIX   0
C7    1    0.061369    0.933248    0.063819    11.00000    0.06801    0.04537 =
         0.04677   -0.00019    0.02762   -0.00776
AFIX 137
H7A   2    0.126889    0.917776    0.076621    11.00000   -1.50000
H7B   2    0.066481    0.972040    0.037547    11.00000   -1.50000
H7C   2    0.026345    0.907747    0.020911    11.00000   -1.50000
AFIX   0
HKLF 5


REM  twin4_a.res in C2/c
REM wR2 = 0.1304, GooF = S = 1.149, Restrained GooF = 1.151 for all data
REM R1 = 0.0632 for 8605 Fo > 4sig(Fo) and 0.0764 for all 9312 data
REM 235 parameters refined using 4 restraints

END

WGHT      0.0000    100.0135

REM Highest difference peak  1.332,  deepest hole -2.414,  1-sigma level  0.145
Q1    1   0.4261  0.6575  0.2393  11.00000  0.05    1.33
Q2    1   0.4565  0.7005  0.2445  11.00000  0.05    0.99
Q3    1   0.5021  0.9775  0.2957  11.00000  0.05    0.92
Q4    1   0.4241  0.5794  0.2581  11.00000  0.05    0.88
Q5    1   0.0000  1.0181  0.2500  10.50000  0.05    0.84
Q6    1   0.5712  0.7156  0.2592  11.00000  0.05    0.81
Q7    1   0.0000  0.8987  0.2500  10.50000  0.05    0.78
Q8    1   0.5634  0.7397  0.1909  11.00000  0.05    0.75
Q9    1   0.5186  0.6788  0.2817  11.00000  0.05    0.75
Q10   1   0.4469  0.6221  0.2942  11.00000  0.05    0.73
;
_shelx_res_checksum              95348
_olex2_submission_special_instructions 'No special instructions were received'
loop_
_twin_individual_id
_twin_individual_mass_fraction_refined
1 0.5325(19)
2 0.4675(19)

# start Validation Reply Form
_vrf_PLAT410_twin4_hatomsmoved   
;
PROBLEM: Short Intra H...H Contact  H        ..Ha       .       1.26 Ang.  
RESPONSE: This not an unusual H...H contact for transition metal polyhydrides, 
matches well with reported solid-state structures of similar polyhydride complexes. 
;
# end Validation Reply Form
